# Supplementary material for: Genome-Guided Analysis and Whole Transcriptome Profiling of the Mesophilic Syntrophic Acetate Oxidising Bacterium Syntrophaceticus schinkii
Source: PLoS One. 2016 Nov 16;11(11):e0166520. doi: 10.1371/journal.pone.0166520 (PMC5113046; doi:10.1371/journal.pone.0166520)
Supplement: S1 Appendix — (TXT) [file pone.0166520.s001.txt]

CLUSTAL W (1.83) multiple sequence alignment

gi|765347354                  ------------------MSIQSLKPIFEAENIAIVGASKDPGKAAHQIQKRMIKQGFKG
gi|499711189                  ------------------MNAESLQPIFYPRSVAIVGASNNPDKASHQFLKTLIEERFTG
gi|921148484                  ------------------------------------------------------------
gi|647121321                  --------------------MRELDKFFYPESVAVIGASNDEGKAGYQILKNLIELDFDG
gi|740213068                  --------------------M--LNFIFNPETIAVIGASEDEKKIGHVVLKNLVQQGYKG
gi|503675359                  --------------------M--LDFIFKPNSIAVIGASEDEKKIGHVVFRNLVKQGFEG
gi|551231531                  --------------------M--LDFIFKPESIAVVGASEEEKKIGHIILKNLLTQGYAG
gi|740220359                  --------------------M--LDFIFKPESIAVVGASEEEKKIGHVILKNLLTQGYAG
gi|655458900                  --------------------M--LNFIFKPESIAVVGASEEEKKIGHVILKNLLTQGYAG
gi|374853344                  ---------------MTTHSPESLRALFAPKSVAVIGASTKPDSLGRVVFKNILFYGYTG
gi|780830623                  MRD--------------------LDAIFAPQSVAVVGASTMPGKVGHDIFVNILKGGYQG
gi|500973430                  M----------------------LEKMFYPASVAVIGASQEKGKVGRDVLNNLIE-EFKG
gi|504217823                  M----------------------LEKMFNPESVAVIGASHVKGKVGRAVLDNLLN-GYEG
gi|282157902                  M----------------------LEKMFNPESVAVIGASHVKGKVGRAVLDNLLN-GYEG
gi|499181166                  ---------------M-----ER---LFYPKVVAVIGASPQEGKVGNTIMKNLRNFS--G
gi|494421823                  --------------------M--LEHFFSPKTIAVIGASREEGKVGHDLLKNLVSYGYTG
gi|654872300                  MNA--------------------LDAIFAPQSVAVIGASNTPGKVGHDIFQNILKGGFTG
gi|851169105                  ---------------M-----ER---LFYPKVVAVIGASPQEGKVGNTIMKNLRNFS--G
gi|655462640                  --------------------M--IDFIFNPSSIAVIGASAEEKKVGYAILKNLIN-GYKG
gi|818461638                  M---------------------KKNLLFQPKSIAIIGASRDPDKLGFLVLANIKRYGFRG
gi|502960341                  M----------------------LEKMFNAGSVAVIGASRTEGKVGNSVLKNLVN-DFDG
gi|501640988                  MPAT-------------------IKTIMEPKSIAVIGATDRIGSVGRAVVTNIIEGGFTG
gi|654862643                  MPAT-------------------IKTIMEPKSIAVIGATDRIGSVGRAVVTNIIEGGFTG
gi|503325309                  --------------------MHPLLPFFKPQGVAIIGASSNPTKLSFGIFKNLLQYGFQG
gi|91200872                   --------------------MTTLKHFFSPKTVAVIGASREKGKVGHDIVKNLVQYGYQG
gi|653120608                  MHE--------------------LDTIFSPESLAVIGASATPGKVGHDIFRNILRGEYTG
gi|551228656                  M----------------------LDFFFKPKTVAVIGASREPGKVGHDVLRNLLDFNFPG
gi|918693247                  --------------------M--LEHFFSPGTVAVIGASREEGKVGYDLLKNLVTYGYKG
gi|764392019                  MLK-------------------GIESIVSPKSIAVVGATNRPGSVGQSVFSNLITGGYQG
gi|518006236                  M-----------------------RELFEARTIAVVGASPKEGKVGNVIVKNLIASGFSG
gi|700403736                  -----------------------MEKLFRPASVAVIGASRQPGKVGHDVLANLIQGGFAG
gi|501880617                  MER--------------------LDAIFSPQSIAVVGASATPGKVGHDIFANILKGGYTG
gi|493986573                  MEQPFPNK------------VEHLNTIFYPQSVAVVGANKVPGTVPYDMLINILHSDFQG
gi|501540082                  --------------------M--IDFIFNPSSIAVVGASQEEKKVGNAVLKNLIN-GYTG
gi|902805715                  MTK-------------------DISSIISPDSIAVVGASNRPGSVGRAVFSNLIWGGYQG
gi|818437997                  ---------------M---SKSSLELLLRPESIAVVGASRSPEKIGYQVVRNLLEAGFPR
gi|501127440                  MNQ--------------------LDAIFSPKSVAVLGASTTPGKVGHDLFENILRGRFNG
gi|917070316                  -----------------------MDSLFTPSSIAVIGASAVSGKIGNTIFTNLQNAGYKG
gi|521284236                  --------------------MLGAEELFNPESIAIIGASSDPAKIGNMVLRNLIASGYSG
gi|653103648                  MNN--------------------LDAIFSPESVAVVGASSKPGKVGHDIFKNILWGGYTG
gi|500018103                  MDK--------------------LDAIFAPKSVAVIGASTKPGKVGHDIFVNILKGNYQG
gi|752799183                  --------------------MDRLDMFFKPRSIAIIGASSEEKKLGYAVLKNVIDGGYKG
gi|332179352                  MYK-----------------MDRLDMFFKPRSIAIIGASSEEKKLGYAVLKNVIDGGYKG
gi|700404864                  --------------------M--LEHLFFPESVAVIGASRQPGKVGHDILANLVKGGFSG
gi|516841676                  MA-K-P----------------SLEPFFNPETVAVVGASSTPGKVGHTVMENMLSAGFRG
gi|649575786                  M----------------------LDAIFAPRSVAVVGASPDPRKLGHTVLKNIVTNGFPG
gi|780897801                  --------------------MGVLNSFFSPGSVAVIGASKTPGKIGNAIVKNMVGSGYKG
gi|500795649                  M----------------------LEAIFAPRSIAVVGASPDPTKLGHRILKNILDAGYPG
gi|503590819                  M----------------------LD-MFNAKSIAVIGASETKGKIGYDIMKSLLN-YYKG
gi|410597370                  M----------------------LD-MFNAKSVAVIGASETKGKIGYDLMTSLLN-YYKG
gi|502803116                  M----------------------LSSLFNPKSVAVIGASNKKGKVGNAVLSNLIK-DFGG
gi|908599928                  MVFP-DKF--------GEKSGDSLDSLFTPSSIAVVGASSVSGKIGNTILSNLQSAGYSG
gi|752615567                  --------------------MIDLTSMSRPQSVAVVGASPKPGKIGHTILGNVISSGYKG
gi|530785766                  ---------------M---FDEKIIKLLRPESVAVIGASRSPDKIGYQVVKNLLDAGFPR
gi|488456804                  MLRQ-LST----RHIGEVRIVIDLTSMSRPQSVAVVGASPKPGKIGHTILGNVISSGYKG
gi|516755841                  --------------------MSQLKNFFDANSVAIIGASNTPGKIGYAILRNMLDCGYPG
gi|500208189                  --------------------MADLSPLFTVNSVAIIGASKKAGKVGNVLMKNVINSGFTG
gi|919589514                  ---------------M---FDEKIIKLLRPESVAVIGASRSPDKIGYQVVKNLLDAGFPR
gi|566005248                  M----------------------LD-MFNAKSVAVIGASETKGKIGYDLMKSLLN-YYQG
gi|242123401                  -----------------------MDSLFTPSSIAVVGASSVSGKIGNTILSNLQSAGYSG
gi|493648951                  MGE--------------------LSELFAPNRIAVVGATEREGAIGRAIMDNLID-EFDG
gi|495596763                  MGE--------------------LSELFAPNQIAVVGATEREGAIGRAIMDNLIE-DFDG
gi|495880785                  MGE--------------------LSELFAPNRIAVVGATEREGAIGRAIMDNLID-EFDG
gi|490143607                  MGE--------------------LSELFAPNRIAVVGATEREGAIGRAIMDNLID-EFDG
gi|543936081                  MGQ--------------------LDTLFAPERVAVVGATESDGSVGRDVMENLLD-GYEG
gi|495848934                  MGE--------------------LSELFAPNRIAVVGATEREGAIGRAIMDNLID-EFDG
gi|495598998                  MGD--------------------LSELFAPTRIAVVGATERDGAIGRAIMDNLIA-DFDG
gi|653106697                  --------------------MGQLANFYNPNAVAVVGASKKPGKVGHSIVKNLIESGFSG
gi|503672906                  M----------------------LDFFFKPRAIAVVGASREPGKVGHDVLKNLLDFKFPG
gi|503664056                  M----------------------LEKMFNPDSVAVIGASRNKEKVGYAVLHNLIE-SYKG
gi|491119178                  MGE--------------------LSELFAPNRIAVVGATEREGAIGRAIMDNLID-EFDG
gi|494803673                  MGD--------------------LSELFAPTRIAVVGATERDGAIGRAIMDNLIA-DFDG
gi|527026513                  MYTG-DSSDREARTFAGRVENNGIDPIINARSIAVIGASNRVGSVGLAAFKNLLSAGYKG
gi|499501263                  --------------------M--LEHLFSPNKIAVIGASRQVGAVGHDIVKNLIEGGFAG
gi|527027530                  MNK--------------------LDAIFSPQSVAVIGASSTPGKVGHDIFANILRGGFKG
gi|490709675                  MGE--------------------LSELFAPNRIAVVGATEREGAIGRAIMDNLIE-DFDG
gi|505217720                  --------------------MS-IDTLFNPKSVAVVGASRTDGKIGHTILANIIRGGFQG
gi|502928362                  --------------------MAALESLLTPQSIAVIGASRTPGKVGHDILANLIAGGFAG
gi|818273681                  M---------------------NLDSIFNPKSVAIIGASTEVGSVGNDIVKNLTTQGYTG
gi|495687395                  --------------------MADLTPLFNVKSVAIIGASNKTGKIGHVIVKNIIECGFKG
gi|780810791                  --------------------MADLTSFFKPTSVAIVGASSKEGKIGNAIVKNIISSGYKG
gi|837735913                  MVQTRGSKNTDPAHDVLGYERQPLDAIFKPETVAVIGASEREGSVGRTLMWNLISNPFGG
gi|504769598                  MDR--------------------LDAIFAPETIAVIGASTQKGKVGHDIFANILSGGFKG
gi|490130053                  M----------------------LD-MFNAKSVAVIGASETKGKIGYDLMTSLLN-YYKG
gi|495367821                  MGE--------------------LSELFAPNRIAVVGATEREGAIGRAIMDNLID-EFDG
gi|492948769                  MGE--------------------LSELFAPRRIAVVGATEREGSVGRAIMENLVA-DFDG
gi|737262076                  -----------------------MDRLFSPQSIAVIGASKTPGKVGYEVLNNLIQSGFEG
gi|653113960                  --------------------MTDLTGFFNPRSVAIAGASQKPGKIGNAILKNIINSGYKG
gi|491112558                  MGE--------------------LSELFAPNRIAVVGATEREGAIGRAIMDNLID-EFDG
gi|409983173                  MSLK-D----------------NIHALFAPKTVAVIGASAAPGKVGHTVVANMLEAGYKG
gi|499884736                  MKRL---KNTDPAHDVLGYERQPLDAIFNPETVAVVGATERPGSVGRTVMWNLISNPFGG
gi|851138448                  M----------------------RD-MFDAKSIAVIGASETKGKIGYDIMRSLVN-YYKG
gi|910013568                  MGE--------------------LSELFAPNRIAVVGATEREGAIGRAIMDNLVD-EFDG
gi|506422795                  M----------------------LEAIFAPQSVAVIGASPEPARLGHRVLKNIIDHGYQG
gi|490165442                  MGE--------------------LSELFAPNRIAVVGATEREGAIGRAIMDNLID-EFDG
gi|503589277                  --------------------MGLLNNFYNPNAVAVVGASKKPGKVGHSIVKNLIESGFPG
gi|506340967                  MSLK-D----------------NIHALFAPKTVAVIGASAAPGKVGHTVVANMLEAGYKG
gi|500958700                  --------------------MADLTSFFNPGSVAVIGASRSPGKIGNVIVKNLIKSGYRG
gi|494485266                  MGE--------------------LSELFAPNRIAVVGATEREGAIGRAIMDNLID-EFDG
gi|655011263                  M----------------------LEAIFNPQSVAVFGASPDPARLGHRVLKNIIDHGYQG
                                                                                          

gi|765347354                  -RLFPVNPREKEILGLPCYPSVADIK--ERLDLIVICVPARAVLSVMRQAADREDIKGAV
gi|499711189                  -DIFPVNPRETKVLGLDCYPSLKDVS--GYVELVVIAIPAPGVPEVMRQAAERGDVKGAI
gi|921148484                  ----------------------------------------------MRQAAERGDVKGAI
gi|647121321                  -KVYPVNPKEDEIFGRRCYPSLKDID--AKVDLILVSVPAPIVPGVFMEAKERGDVKAAV
gi|740213068                  -KVYPVNPKRKEILNIKCYPSVLEIP--EKIDLAIIVVPAKAVPFVMKDCAQAG-VKGVV
gi|503675359                  -KVYPVNPKREEILGIKCYPSVKDLP--EKIDLAIIVIPAKGVPSVIKDCASAG-VKGLI
gi|551231531                  -KLFPINPKRKEILGLKCYPSVSAVG--EKIDLAVIVVPAKVVPSVIKDCGEAG-VKGVV
gi|740220359                  -KLFPINPKRKEILGLKCYPSVSAVG--EKIDLAVIVVPAKVVPSVIKDCGEAG-VKGVV
gi|655458900                  -KLFPINPKRKEILGLKCYSSVSAVG--EKIDLAVIVVPAKVVPSVIKDCGEAG-VKGVV
gi|374853344                  -VVYPVNPKAHSILGVKAYPSVLDIP--DEIDLAVIIVPALAVASVLDECGRKG-VRAAI
gi|780830623                  -VLYPVNPGADSIASVRAYPTITDIP--YPLDLAMIIVPPKAAVQSVKNAIAKG-VKGIV
gi|500973430                  -AIYPINPKATEIEGIKCYKSVLDVP--GSIDLAVIVIPARFVAQAVKECGEKG-IKNVI
gi|504217823                  -KIYPINPNAAEIEGLKCYKTVLDVP--GPIDLAVIVIPSKLVPQAVRECGEKG-IKYIV
gi|282157902                  -KIYPINPKSLEIEGLKCYKTVLEVP--GPIDLAVIVIPSKLVPQAVRECGEKG-IKYLV
gi|499181166                  -TVYAVNPKYREILGFPCYPSVLKIP--ENVDLAIIVVPAKLVPKAVEECGRKD-VEGAV
gi|494421823                  -TIYPINPKADTILGIKVYASLKDIR--DTIDLAVIVIPAAFVKHGVDECIEKG-IDSII
gi|654872300                  -TLYPVNPNAKSIGCVRAYPSILDIP--DAVDLAMLILPPKLCLQAVDQAIEKG-IKGIV
gi|851169105                  -TVYAVNPKYSEILGFPCYPSVLKIP--ENVDLAIIVVPAKLVPKAVEECGRRG-VEGAV
gi|655462640                  -KIYPVNPGRTEIFSLPCYPSVSAIP--DKVDLAIIVIPAKAVKESLKDCAQAG-VKGVI
gi|818461638                  -KIYPVNPKAEEILGYKCYQTIHHIP--DSVDMAVILVPAFYVPEVLEQCGIKG-IKTAI
gi|502960341                  -DIVPINPNSEEIMGLKSYPDILDVP--DNIDLAVIVIPARFVPETIDKCGRAG-VKSVI
gi|501640988                  -VLYPVNPRARSVVANRAYPTIKDIP--DDVDMAVVIVPAPMVVDVVEQAAEKG-ASGVV
gi|654862643                  -VLYPVNPRARSVVANRAYPTIKDIP--DDVDMAVVIVPAPMVVDVVEQAAEKG-ASGVV
gi|503325309                  -KIYPVNPNAKEILGLTCYPDILSVP--DPVDLAVSVVASNLTPAVLEACGQRG-IKAVT
gi|91200872                   -TIYPVNPKAEDIVGLRTYANLKDIR--DTIDMAIIVVPARYVVKIVDECAEKK-IDSIV
gi|653120608                  -VLYPVNPGAKSVLSVKAYPTVLDIP--GQVDMAMIILPPKYALEAVGQCIEKG-VKGLV
gi|551228656                  -HIFPINPKADEILGLKAYPSILEVP--EDVDLVVIAVRAPFVPEVIDQCGQKG-VKAAV
gi|918693247                  -KVYPVNPHAENILGIKTYTSLKEIN--DTIDLAVIVVPAPHVLKVVDECSAKG-IDSII
gi|764392019                  -VLYPVNPKSPSIMGVKAYKSLLDIP--DQVEMVVMVIPAGAVIPTMEQAAEKG-ATGAV
gi|518006236                  -GLYPVNPKATEILGLRCYPDLASIP--GEVEMIVVAVPSMVVPTVMEEAGGKG-VKVAV
gi|700403736                  -RLVPINPATDSILGLPCFPTLADYG--QEVDLAIVVVPQSSVLAVLNDAIRAK-IKAAI
gi|501880617                  -MLFPVNPGSKSILCVRAYNTIMDIE--DPVELAIIILPPKLALTSVAQAIEKG-VKGIV
gi|493986573                  -VVYPVNPREKAIAGVKAYKYVIDIP--DPVDLAVIVYPSTVCHMALEQCGQKG-IKSAI
gi|501540082                  -KIYPVNPGRTEILSLPCYPSVSAIP--DRVDLAIIVIPAKAVADSLKDCAKAG-VKGVV
gi|902805715                  -VLYPINPKSRSILGVKAYASLAEVP--DPVDLVIFMVPPAEVLRVMSQAAGLG-VKGAV
gi|818437997                  EKIFPVNPHADEILGLKCYRSLLEIP--YDVDLAVIVVPAPAVPDIIDEAGKKG-VKAIA
gi|501127440                  -TLYPVNPKADSILCVKAYPSLLEVP--DAVDLAMIILPPKATLAAIHDCIEKK-VKGVV
gi|917070316                  -ELYPVNSRGEDICGLKTFKSVSDID--KSLDLAVIAVPRDAVLSVFKELIEAG-VRSVI
gi|521284236                  -NIYAVNSKGGEALGYTFFKSILEIK--DKVDMAVITIPSTAVPAAMEELGKKC-VPAAV
gi|653103648                  -TLYPVNPKAKSILCVKALPGLLNIE--DKVDLAMLIIPPKLIIKAVEDCIKKG-VKGIV
gi|500018103                  -TLYPVNPTAKSIQCVRAYPAISDIP--DPVDLGIIILPPPEALKAVMESARVG-IKGIV
gi|752799183                  -NIYPINPKADYILGYKCYKSVLDIP--DDLDLVVFVIPSKFVNPVMRECAQKG-VKGAI
gi|332179352                  -NIYPINPKADYILGYKCYKSVLDIP--DDLDLVVFVIPSKFVNPVMRECAQKG-VKGAI
gi|700404864                  -AIIPINPSGGTLFDLKVYPSLREYP--GTVDQAIVAVPKPHVLATVRDALAKG-AGNII
gi|516841676                  -KLLPVNPKGGDIMGVEAVTSVEHLP--RGVDLAVVAVPRRFVIDTARELASIG-CRSVI
gi|649575786                  -AIYPIHPTANEVLGLRAYPSVAQTP--AVPDLAVIVVPPTAVLAVAEECGQRG-VKGLI
gi|780897801                  -DIYPVNPREKEIEGLKCYPDIASIE--KKVDLAVISVPAAGAVKVAEQCGRAG-VKSLV
gi|500795649                  -RIFPVHPGASHILGFPAYPSVEQVP--EPVDLAVIVVPATVVPNVAEACGRAG-VKGLV
gi|503590819                  -KIVPVNPRGGKIHGLPAYTSIKEHG---PVDLAVITIPSHIIPATVEECGETG-IKNIV
gi|410597370                  -KIVPINPKGGEVLGLPAYKSIKDHG---PVDLAVIVIPSHLIPSTVEECGEIG-IKNIV
gi|502803116                  -NIYPVNPRNEEIEGLECYASINDVS--DDVDLAVVVIPAKIVPSTLEECGRAG-VKYVV
gi|908599928                  -QLYPVNPRGGDINGISAYKKISDIG--TPVDLAVVAVPRDLVLGIFKELLELG-VSSVV
gi|752615567                  -KIFPINPKEKEIAGYKTYTAVSEVP--EPVDLAVIAVPAARVLDVVRDCGQAG-VKSLV
gi|530785766                  EKIFPVNPSADEILGLKCYKSILDVP--ASIDLAVIVVPAPAVPKVLEEAGMKG-VKAVA
gi|488456804                  -KIFPINPKEKEIAGYKTYTAVSEVP--EPVDLAVIAVPAARVLDVVRDCGQAG-VKSLV
gi|516755841                  -RIYPINPKDKEILGLAAYPSLAALP--EKVDLAVISVPARLVLPVARECGEHG-VKHLV
gi|500208189                  -KIFPVNPNEYEIEGLTCFSTLSEIP--NQIDLAVVCVPALNCPEVLEECGKHS-IKNAV
gi|919589514                  EKIFPVNPSADEILGLKCYKSILDVP--ASIDLAVIVVPAPAVPKVLEEAGMKG-VKAVA
gi|566005248                  -KIVPVNPKGGTILGLPAYKSIKEHG---YVDLAVIVIPSHLIPDTVEECGEIG-IKNIV
gi|242123401                  -QLYPVNPRGGDINGISAYKKISDIG--TPVDLAVVAVPRDLVLGIFKELLELG-VSSVV
gi|493648951                  -EVVPVNPKYDELFGLQCYGDVGET---DA-DLAVIVVPPKVVLPAMKSAGEAG-IQNVV
gi|495596763                  -EVVPVNPKYDELFGLQCYGDVGET---NA-DLAIIVVPPKVVLPALKSAGEAG-IKNVV
gi|495880785                  -EVVPVNPKYDELFGLQCYGDVGET---DA-DLAVIVVPPKVVLPAMKSAGEAG-IQNVV
gi|490143607                  -EVVPVNPKYDELFGLQCYGDVGET---DA-DLAVIVVPPKVVLPAMKSAGEAG-IQNVV
gi|543936081                  -DVVPVNPSSEEVFGLECYDDLTQT---EGVELAIVVVPPQIVNGVLRQAGEAG-IRDVA
gi|495848934                  -EVVPVNPKYDELFGLQCYGDVGET---DA-DLAVIVVPPKVVLPAMKSAGEAG-IQNVV
gi|495598998                  -DVVPVNPKYDELFGLQCYGDVGET---DA-DVAVIVVPPKVVLPAMESAGEAG-IENVV
gi|653106697                  -QIYPVNPKEEEIEGLKAYPSVAAIP--GQVDLVVVAVPAAKTLDVARECGNKG-VKNLV
gi|503672906                  -AIYPVNPKAQEILGLKVYPSIKDLP--QKVDLAIVAVRASFVPEVISLCGQKG-IKGAV
gi|503664056                  -KIFPINPEADEILGIKTYSSIEDIPLDENVDLAVIVVPAKLVPGIMENCGKSG-IKNII
gi|491119178                  -EVVPVNPKYDELFGLQCYGDVGET---NA-DLAVIVVPPKVVLPAMKSAGEAG-IENVV
gi|494803673                  -DVVPVNPKYDELFGLQCYGDVGET---DA-DVAIIVVPPKVVLPAMESAGEAG-IENVV
gi|527026513                  -VLYPVHPREKSIQGVKAYPALEAIP--DFVDLAVVIIGADQVPGIVQSAADRG-IKGCI
gi|499501263                  -EIIPVNPAGGTLLGLPVYTSLKEYK--ESLDMAIIAVNKDLIIDVVQDALSKR-CTTIV
gi|527027530                  -VLYPVNPTARSILSVKAYPSVTDIP--DPVDLAMIILPPKLARTAVADAIQKG-VKGIV
gi|490709675                  -EVVPVNPKYDELFGLQCYGDIGET---NA-DVAIIVVPPKVVLPAMKSAGQAG-IKNVV
gi|505217720                  -AIIPINPAAKEILGLPCFPSLGECG--QEVDLVVSALPQSLVKTVVDECPKVK-AKGLI
gi|502928362                  -RVLPVNPVADEILGLPCWPTLKGAG--AQIDLGVIAVPRSLVEEAVEDCLAAG-ARAVA
gi|818273681                  -KVFPVNPKATKLYGLKCYPDVLSIP--EKVDLAIIAVPASIVTTVMHEVAKKK-VKGAI
gi|495687395                  -EIFPVNPKETAIAGLPCFSSVSRIP--AGVDLAVICVPAKLCPEVMEECGKKG-IKFAV
gi|780810791                  -KIFPINPKDKTIESLECYPSVLDIK--ENVDLAVISVPAAGTLKVAEECGRSG-VKNLV
gi|837735913                  -TVYPVNPKRQNVMGIRAYPSIGEVP--ERVDLAVIVSPAPSVPGIISECVDAG-VSGAI
gi|504769598                  -TLYPVNPKAKSVLSVKCYTRIASIP--DPIDLAMIILPPKAALPAVADCIAKG-VKGIV
gi|490130053                  -KIVPINPKGGEVLGLKAYKSIKEYG---HVDLAVIVIPSHLIPATVEDCGETG-IKNIV
gi|495367821                  -EVVPVNPKYDELFGLQCYGDVGET---NA-DLAVIVVPPKVVLPAMKSAGEAG-IENVV
gi|492948769                  -DVVPVNPKYDEVFGVPAVADVGES---DA-DLAVIVVPPHIAVDAVRESGKAG-IRNVV
gi|737262076                  -PIVPVNQAGGELMGLQVYAEINDYPY--DLDMVVITVPAELVLEAASSAVKKK-VTAAV
gi|653113960                  -AIYPVNPKAQEIEGLPCYPDIGAIQ--DPPELVVVAVPAAKTLDLAKTCGEKG-VKHLV
gi|491112558                  -EVVPVNPKYDELFGLQCYGDVGET---NA-DLAVIVVPPKVVLPAMKSAGEAG-IQNVV
gi|409983173                  -TLIPVNPKADEILGLPVTKKIEDLP--EGLDMAVIVVPVAAVVPSMEALAKRK-VRSAV
gi|499884736                  -TVFPVNPKRANVLGIKAYPSIAEVP--ERVDLAVIVSPAPTVPGVVRECVEAG-VRGAI
gi|851138448                  -EIVPVNIKGGEILGIPACTSISEHG---PVDLAVITIPSHLIPATVEECGEIG-IKNIV
gi|910013568                  -EVVPVNPKYDELFGLQCYGDVGET---NA-DLAVIVVPPKVVLPAMKSAGEAG-IENVV
gi|506422795                  -RIYPIHPRATEVLGWRAYRSVLDVP--DPIDLAVIVIPPQHVNAAVEECGRKG-VRGLV
gi|490165442                  -EVVPVNPKYDELFGLQCYGDVGET---DA-DLAVIVVPPKVVLPAMKSAGEAG-IQNVV
gi|503589277                  -QIYPVNPKEEEIEGLTVYPSVMAIP--EQVDLVVVAVPAARTVDVARECGEKG-VKNLV
gi|506340967                  -TLIPVNPKADEILGLPVTKKIEDLP--EGLDMAVIVVPVAAVVPSMEALAKRK-VRSAV
gi|500958700                  -KIFPVNPKEAEIEGIPCYPSIERAP--EPAGLAIISVPAAKVLEAAEECGKTG-VKYLV
gi|494485266                  -EVVPVNPKYDELFGLQCYGDVGET---NA-DLAVIVVPPKVVLPAMKSAGEAG-IQNVV
gi|655011263                  -RIYPIHPRATEVLGFPAYPSVLAVP--DPIDLAVIVIPPQHVLAAVHECGQKG-IRGLV
                                                                                          

gi|765347354                  IISAGFAETGIPQQAELQQEIVEVARAAKIRVFGPNCIGVINTRISL--NTTFSPGCDAL
gi|499711189                  IVSAGFAETAIPERVKLEKEVVAIARSAGIRVIGPNCNGVINTENRL--STSFAPGLQMI
gi|921148484                  IVSAGFAETAIPERVKLEKEVVAIARSAGIRVIGPNCNGVINTENRL--STSFAPGLQMI
gi|647121321                  ILASGFSETRIPERISLEEEVVRIAKEASIRVIGPNCVGVMNTENRL--DTTFAAGIKKV
gi|740213068                  VITAGFKEIG-EEGAKLEKEITEIARKAGIKMVGPNCLGVINTLINM--NATFAPDLPPK
gi|503675359                  VITAGFREIG-GEGIKLEQEIVELVKKYGIRMVGPNCLGVINTINKM--NATFASELPPC
gi|551231531                  VITAGFKETG-EEGAKLEREILDLIKKYGIRMVGPNCLGVINTELGI--NATFAPELPPK
gi|740220359                  VITAGFKETG-EEGAKLEREILDLIKKYGIRMIGPNCLGVINTELGM--NATFAPELPPK
gi|655458900                  VITAGFKETG-EEGAKLEREILDLIKKYGIRMVGPNCLGVINTEIGM--NATFAPELPPK
gi|374853344                  IISAGFKEIG-EEGAKRELELQQIAQRYGIALLGPNCLGLINTDPHVSLNATFAPGMPRQ
gi|780830623                  IVSAGFKEIG-GEGVAIERSIVEMCRESKVRLVGPNCLGVINPLNNVRLNASFSTRMPKA
gi|500973430                  IISAGFKEVG-VEGARLENEVKEVAKSYGIRIVGPNCLGVLNTYSGC--NASFAKKMPPR
gi|504217823                  IISAGFKEVG-VEGARLENEVKEIARSYNMRIVGPNCLGVLNTHTRC--NASFAKKMPPS
gi|282157902                  IISAGFKEVG-VEGARLENEVKDIARSFNMRIVGPNCLGILNTHTKC--NASFAKKMPPA
gi|499181166                  VISAGFKEAG-IEGAKLERELVEVAERYGVKLVGPNCLGMINTEIAM--NATFSRVAPE-
gi|494421823                  VISSGFKESG-IDGAAKERELYQKIKQHSIRMLGPNCLGLINTQSSL--NASFAADMPAE
gi|654872300                  IVSAGFREVG-AEGAAIEARIVDVCRAAGIRVVGPNCLGVINPLPAIQLNASFAARMPRA
gi|851169105                  VISAGFKEAG-IEGAKLERELVEVAERYGVKLVGPNCLGMINTEIAM--NATFSRVAPE-
gi|655462640                  VITAGFKEVG-GDGVTREGEIVEIVRSSGMKMVGPNCLGVINTTNKM--NASFAPDLPPD
gi|818461638                  IISAGFGEIG-GKGKELERQIKEIANDHQIRVLGPNCLGYIDTFQKL--NASFAQSMPEK
gi|502960341                  VISAGFKEAG-VEGAKLERESVETARKYGIRMLGPNCLGLIDTTSNL--NASFASFMAHK
gi|501640988                  VITAGFKEVG-GEGVKLENELKAVVKERGIRLIGPNCLGIINTAPGFSMNASFAQAMPAP
gi|654862643                  VITAGFKEVG-GEGVKLENELKAVVKERGIRLIGPNCLGIINTAPGFSMNASFAQAMPAP
gi|503325309                  IISGGFREIG-PEGEKLEKQCLEIAHKYGMRLVGPNCVGTMDLYSGL--NTTFIHGVPEK
gi|91200872                   VISAGFKESG-IEGAIREKELCQKITRHAIRLLGPNCLGLIDTQSCL--NASFAADMPER
gi|653120608                  IVSAGFREVG-GEGREVEDKIVDMCRESGVRLIGPNCLGVINPVSSASLNASFATRMPEP
gi|551228656                  VLTSGFKETG-LEGAKLEKKLVETARSHGIRIIGPNCLGILDTYSRL--NATFAGLKPIK
gi|918693247                  VISAGFKESG-IDGASRERELHQKIKQHSVRMLGPNCLGLIDTQSFL--NASFAADMPAQ
gi|764392019                  VITAGFKEIG-GEGVQMEKDLARVAKEKGIRLVGPNCLGVMNTNPAVSMNASFSNQIPKK
gi|518006236                  VISAGFKEIG-KEGAELEREVGRIARRWGIRVLGPNCLGVISTQNRM--NATFTNVYPRE
gi|700403736                  VITAGFREIG-NEGAALEQQLVELCTRHGVRMLGPNCLGIINTGTRL--NASFAPHMPQT
gi|501880617                  IVSAGFREVG-GEGAEMEDKLIAMCKAAGVRLVGPNCLGVINPLAGVRMNASFSARMPQA
gi|493986573                  IISAGFREIG-GVGVEREQQLLEIAKKYDISFIGPNCLGVINTDSAVNLNASFARQMPDS
gi|501540082                  VITAGFKEVG-GDGVAREKEIVEIVRSAGIKMVGPNCLGVMNTKNKM--NASFAAELPPE
gi|902805715                  VISAGFKEVG-AEGAELEKRLAAMAKEAGIALVGPNCLGVINTSPQVSMNASFAAKMPGP
gi|818437997                  VITSGFKEIG-N--YELERKLVEVARKYNMRLLGPNIVGICDTVKNV--NASFCQGLPS-
gi|501127440                  IVSAGFREVG-GEGKQIEESVAALCRKAGIRVVGPNCLGVINPNSKVRLNASFSRRMPSQ
gi|917070316                  VVSAGFREVG-REGWLLEDELAALATKHKINLLGPNCLGLINSAGGV--NASFATGNPLP
gi|521284236                  IISAGFKETG-AEGTELELRVGRIAKNYGIRVLGPNCLGLLNTANNM--NASFTATYPSN
gi|653103648                  VVSAGFREVG-KEGLEIENRIAAMCRAAGIRLVGPNCLGVINPHSSIRMNASFAARMPAV
gi|500018103                  IVSAGFKEVG-GEGRKIEEQITAICREAGMRLVGPNCLGVINPHPAVRLNASFSARMPAF
gi|752799183                  VITAGFKETG-LEGAKLERELKEIVKSNNIRLVGPNVLGLIDTHNSI--NASFASFMPKK
gi|332179352                  VITAGFKETG-LEGAKLERELKEIVKSNNIRLVGPNVLGLIDTHNSI--NASFASFMPKK
gi|700404864                  MITAGFKETG-SEGAELEAELTDLCRRNGARLVGPNCLGLLNTKNHL--NSSFAGSLPRP
gi|516841676                  VITAGFKEVG-HKGYDLEQELAGICRDADMALLGPNCLGMINSPAGV--NASFAAGQPLP
gi|649575786                  VITAGFKEIG-PEGLKREEQLLAIVRRYGMRMIGPNCLGVIDTVSRL--NASFAALMPLP
gi|780897801                  VVSAGFKEVG-KEGLALEKEMLRICRDYGMRLLGPNCVGMMDTHVPI--NASFSEGSPAA
gi|500795649                  VISAGFKEVG-PEGRALEMQLLEIVQRYGMRMIGPNCLGIIDTITRL--NASFAALYPHP
gi|503590819                  VISAGFKEVD-EEGAKLENQMVEICKRYDIKLVGPNCLGIMNTYNDM--NASFSSDIAHK
gi|410597370                  VISAGFKEVD-TEGARLENQLVEICKKYKIKLVGPNCLGVMDTYNDM--NASFSSDIAHK
gi|502803116                  VISAGFKEAG-VEGAKLERSALEICRKHDMRMVGPNCLGIMDPVAGL--NASFAASMAYE
gi|908599928                  VITAGFKEVD-HEGWLLEVQLAKLAEEHGVNLLGPNCLGVINSRGGV--NASFATGNPLP
gi|752615567                  VITAGFKEVG-AQGLEMEKQLVESCRKYGMRLLGPNVVGIIDTHTPI--NASFSATFPQQ
gi|530785766                  VISSGFKEIG-N--VDLELKLVETARKYGLRLLGPNIVGVCDTVKGV--NASFCQGLPK-
gi|488456804                  VITAGFKEVG-AQGLEMEKQLVESCRKYGMRLLGPNVVGIIDTHTPI--NASFSATFPQQ
gi|516755841                  TITAGFKELG-KEGLEAEKELINICRQYGMRNLGPNCAGMMDTHVPI--NTSFAKGFPLK
gi|500208189                  VISSYFSEIG-PEGLQLEKRLVSICKKYGIHLLGPNCEGMMDTRIPL--NASISPSFPKR
gi|919589514                  VISSGFKEIG-N--VDLELKLVETARKYGLRLLGPNIVGVCDTVKGV--NASFCQGLPK-
gi|566005248                  VISAGFKEVD-EEGARLENQLVEICKKYDIKLVGPNCLGIMDTYNNL--NASFSSDIAHK
gi|242123401                  VITAGFKEVD-HEGWLLEVQLAKLAEEHGVNLLGPNCLGVINSRGGV--NASFATGNPLP
gi|493648951                  VITAGFGETG-SEGAAREQELRDIAEEYDLNVVGPNSLGIMNTDVGM--NATFGPDMALD
gi|495596763                  VVTAGFGETG-SEGAAREQELRDIAAEYDLNVVGPNSLGVMNTDVGM--NATFGPEMALN
gi|495880785                  VITAGFGETG-SEGAAREQELRDIAEEYDLNVVGPNSLGIMNTDVGM--NATFGPDMALD
gi|490143607                  VITAGFGETG-SEGAAREQELRDIAEEYDLNVVGPNSLGIMNTDVGM--NATFGPDMALD
gi|543936081                  VITAGFGESG-SEGVELEREMTEIAEEYDINLVGPNCLGVISTSVGM--NATFTEKSAME
gi|495848934                  VITAGFGETG-SEGAAREQELRDIAEEYDLNVVGPNSLGIMNTDVGM--NATFGPDMALD
gi|495598998                  VITAGFGETG-SEGAAREQELRDIAEKYDMNVVGPNSLGIMNTDVGM--NATFGPDMALD
gi|653106697                  VVTAGFKEIG-KEGLDLEKELVDICHRYGMRMLGPNCVGMMDTHTPI--NASFTKTFPLK
gi|503672906                  VLSSGFKEMG-REGAKLEQELVKEARNYGIRVIGPNCLGILDTYSHL--NATFAALKPLK
gi|503664056                  IISAGFKETG-IEGARLERKCVRIAKKYDIRFLGPNCLGIIDTSSDL--NASFSAVMAKK
gi|491119178                  VITAGFGETG-SEGAAREQELRDIAEEYDLNVVGPNSLGIMNTDVGM--NATFGPDMALD
gi|494803673                  VITAGFGETG-SEGAAREQELRDIAEKYDMNVVGPNSLGIMNTDVGM--NATFGPDMALD
gi|527026513                  VISAGFKEIG-GHGVVLENRLKQIAASTGIRIIGPNCLGIINTDPDIRMNASFARIMPKS
gi|499501263                  AIGAGFKESG-DEGAMLEQEVLTLCKRSGARLLGPNCLGFINTELKI--NASFAGPMPRK
gi|527027530                  IVSAGFREVG-KAGRDIEDQIVEMCRKADIRLIGPNCLGVINPLTSVSLNASFSSRMPKA
gi|490709675                  VITAGFGETG-SEGAAREQELRDIAEEYDLNVVGPNSLGVMNTDVGM--NATFGPDMALD
gi|505217720                  VIASGYQETG-PDGAILEQELVELCTRRELRLLGPNCLGFINTANNL--NASFAGDMPGS
gi|502928362                  VITAGFKEMD-ATGAELEKKLAARCRQQQVRLLGPNCLGLINSHHRL--NASFAGEMPAC
gi|818273681                  VITAGFKEAG-QPERELE--LSEICRKNNIALIGPNCLGVINPAIKL--NASFAATMPPA
gi|495687395                  VISAGFKEVG-PEGLELEKKLLLIAKKYGIAMVGPNCVGIMDTHLPL--NTSFAAGFPLQ
gi|780810791                  VISAGFKETG-HQGLNLEKELARICKENNISMLGPNCVGMMDTHVPL--NASFAANFPPK
gi|837735913                  VISAGFREVG-EEGAELERRVMQEARRGDMRVVGPNCLGLMNPILGM--NATFAGAMAN-
gi|504769598                  IVSAGFKEVG-GEGARIEKEIKALCANAKVRLVGPNCLGVINPSPKVSLNASFSARMPKP
gi|490130053                  VISAGFKEVD-TEGARLENQLVEICKKYNIKLVGPNCLGIMDTYNDM--NASFSSDIAHK
gi|495367821                  VITAGFGETG-SEGAAREQELRDIAEEYDLNVVGPNSLGIMNTDVGM--NATFGPDMALD
gi|492948769                  VVTAGFGETG-SEGASREQELTEVAEEYDLNLVGPNSLGLMSTPTGL--NATFGPDNALP
gi|737262076                  VVASGFKESG-IRGRELEQQLVEVCRKGGVRLLGPNCLGFINTEIKL--NASFSKRIPKP
gi|653113960                  VITAGFKEVG-RDGLELEKKLVEVCNSYQMNMLGPNCVGMMNTHASL--NASFSATYPAR
gi|491112558                  VITAGFGETG-SEGAAREQELRDIAEEYDLNVVGPNSLGIMNTDVGM--NATFGPDMALD
gi|409983173                  IITAGFKEVG-KEGYALEQRLIELCTEHEIAMVGPNCLGLISTHDNN--NASFAAGYPEK
gi|499884736                  IISAGFRETG-PEGEALERRVLEEARRGRMRIIGPNCLGVMNPGTGL--NATFAAGMAR-
gi|851138448                  VISAGFKEID-EEGARLENELVELCKKYKIKLVGPNCLGIMNTYNDM--NASFSSDIAHK
gi|910013568                  VITAGFGETG-SEGAAREQELRDIAEEYDLNVVGPNSLGIMNTDVGM--NATFGPDMALD
gi|506422795                  VITAGFKEVG-GAGRDLERELLAIVRRYGMRMVGPNSLGIIDTISRL--NASFASSMPLP
gi|490165442                  VITAGFGETG-SEGAAREQELRDIAEEYDLNVVGPNSLGIMNTDVGM--NATFGPDMALD
gi|503589277                  VVTAGFKEIG-KEGLDLEKELVAICRQYGMRMLGPNCVGMMDTHTPI--NASFTKTSPLK
gi|506340967                  IITAGFKEVG-KEGYALEQRLIELCTEHEIAMVGPNCLGLISTHDNN--NASFAAGYPEK
gi|500958700                  VISAGFKETG-KEGLELERRLVETCKKYKMRMLGPNCVGFMDTHVPI--NASFAAGFPMK
gi|494485266                  VITAGFGETG-SEGAAREQELRDIAEEYDLNVVGPNSLGIMNTDVGM--NATFGPDMALD
gi|655011263                  VITAGFKEVG-GAGRDLERELLATVRRYGMRMIGPNSLGIIDTISKL--NASFANAMPLP
                                     *                         ***  *                     

gi|765347354                  PGDIGYFTQSGALGGSLIMLALDQPYPLGYSKWAHVGNMCDVNNLEILEYYGQDP-EVKV
gi|499711189                  PGNIGFFTQSGATGGSILMLTAAQPKPLGFSKWAHVGNMCDVTNLEILEYYASDP-SVKV
gi|921148484                  PGNIGFFTQSGATGGSILMLTAAQPKPLGFSKWAHVGNMCDVTNLEILEYYASDP-SVKV
gi|647121321                  PGSMSLISQSGSLGASIAAFSVNQAVPIGFAKWAHVGNQCDINVLDVLKYYKDDE-QTKS
gi|740213068                  -GKISLFSQSGALGVALIDWAI--ENKFGFGKFISLGNKADLNECDFLEYFGNDP-DTDI
gi|503675359                  -GRVSFFSQSGALGVALIDWAI--ENNFGFGKFVSLGNKADLNETDFLEYFGEDP-ETDI
gi|551231531                  -GRVSFFSQSGALGVALIDWAI--GSGFGFGKFVSFGNKADLNETDFLEYFGEDE-DTDI
gi|740220359                  -GRVSFFSQSGALGVALIDWAI--GSGFGFGKFVSFGNKADLNETDFLEYFGEDE-DTDI
gi|655458900                  -GRISFFSQSGALGVALIDWAI--GSEFGFGKFVSFGNKADLNETDFLEYFGEDE-DTDI
gi|374853344                  -GNIAFISQSGALGVAALEYAQ--RQKIGLSKFISIGNKADLHENHLLEYLKDDP-LSDV
gi|780830623                  -GNVSFISQSGALCTAVLDFAA--HRDFGFSKFISIGNKADVDEVDLLRYFYSDP-DTEV
gi|500973430                  -GHMSIISQSGALGTAILDWSE--KTDIGFANFVSFGNKADLNEIDFMQAWKDDK-ETNI
gi|504217823                  -GNVSIITQSGALGTAILDWSE--ATGVGFDSFVSLGNKADLNEIDFMEAWKDDE-NTKV
gi|282157902                  -GNVSIITQSGALGTAILDWSD--ATDVGFDCFVSLGNKSDLNEIDFMEAWKNDD-NTKV
gi|499181166                  KGRIAFLSQSGAFILAVLEWS--KRNGVGFSKVVSLGNKAMLDESDFLEYLAKDD-STDV
gi|494421823                  -GNIGFFSQSGALCTSILDWSI--IEYIGFSKFISIGNKTDIDEVDLIKALEEDT-YTRV
gi|654872300                  -GNVSFISQSGALCTAVLDFAA--DREFGFSKFISIGNKADVDELDLLRYLHRDA-DTEV
gi|851169105                  KGRIAFLSQSGAFILAVLEWS--KRNGVGFSKVVSLGNKAMIDESDFLEYLAKDD-STDV
gi|655462640                  -GRVALFSQSGALGVAIIDWAV--ENNFGFSKFVSFGNKADLNEIDFLEYFAKDP-DTDV
gi|818461638                  -NNIAVFSQSGAVCTAILDWAN--ANDIGFSRFVSLGNKADIDESDLFQEWENDN-AAKV
gi|502960341                  -GNIGLMSQSGAICTSTLDWAD--KNRVGFSKFISLGNKADLSENDFLQELCNDD-STAV
gi|501640988                  -GNIGFISQSGAMCTAVLDLAM--GRNIGFSKFISFGNKADVSEIDLLEYLGQDP-DTDV
gi|654862643                  -GNIGFISQSGAMCTAVLDLAM--GRNIGFSKFISFGNKADVSEIDLLEYLGQDP-DTDV
gi|503325309                  -GHIGFLSQSGAICGGIVDYVR--GKHIGFSNFVSLGNEADVTETDMIEYLADDP-DTRV
gi|91200872                   -GNIAFFSQSGALCTAILDWAV--VECVGFSKFVSMGNKADINEVDLINAMYEDE-NTKV
gi|653120608                  -GNISFISQSGALCTSVLDVAA--DRQFGFSKFISIGNKADVDELDLLEYLHQDP-DTDV
gi|551228656                  -GEIGFFSQSGALCLAVLEWSK--AEKIGLSRFVSLGNKCDVNEIECLRMLAEDP-HTKV
gi|918693247                  -GNIAFISQSGALCTSVLDWAV--NECIGFSKFISMGNKTDIDEVDLIQVIDEDI-HTKV
gi|764392019                  -GNIAFISQSGALCTSVLDVAA--GRNIGFSKFISFGNKADVTECDLLEYLRDDD-DTQV
gi|518006236                  -GSVAITSQSGAINSVVLDWAR--ATSIGFSKFVSVGNKLDIDEADLLTYLRDDE-RTSV
gi|700403736                  -GGISIFSQSGAICTAMLDLAT--RKHLGLAKLASVGNKADISEVDLLTYLAHDD-ETQI
gi|501880617                  -GHISFISQSGALCTAVLDFAA--NRDFGFSKFISIGNKADVDELDLLRYLHEDM-DTDV
gi|493986573                  -GNIGFLSQSGALCTAVLDYAQ--ARHIGFSKFVSFGNKADVSEIDLLYYLGNDP-KTKV
gi|501540082                  -GRVAFFSQSGALGVAIIDWAI--ENNFGFSKFVSFGNKADLNETDFLEYFAKDP-DTDV
gi|902805715                  -GNMAFISQSGALCTAVLDVAA--GRGIGFSKFISFGNKADVTEIDLLAYFKDDP-DTEV
gi|818437997                  RGEIAFITQSGALGIALVGWT--KLKGIGLSDLVSLGNKADVNEIDLLEFFEDDN-HTRV
gi|501127440                  -GNISFISQSGALCTAVLDFAS--DMGVGFSKFISTGNKADVDELDLLTYLHKDP-ATDV
gi|917070316                  -GSTAFFSQSGALCVAIIDWAL--GSGVGFSKFVSLGNKAVINEASMLEYLGNDP-STKV
gi|521284236                  -GNIALTSQSGAVCSAMLDWAR--EYDVGFSKFLSMGNKLDIDEADLLQYLADDD-DTSV
gi|653103648                  -GNISFISQSGALCTAVLDFAD--DRGFGFSKFISIGNKADVDEFDLLRYYHNDP-DTDV
gi|500018103                  -GEISFISQSGALCTAVLDFAA--DRDFGFSKFISIGNKADVDELDLLRYFHKDK-ETEV
gi|752799183                  -GNIGFISQSGAFATAIMDWAA--ANDIGFSKFISIGNKADVNEIDLLEVLKDDN-DTDV
gi|332179352                  -GNIGFISQSGAFATAIMDWAA--ANDIGFSKFISIGNKADVNEIDLLEVLKDDN-DTDV
gi|700404864                  -GRIGVFSQSGALCTSILDLAE--GRNLGLSKLISIGNKADINEDHMLEYFAADP-DTDV
gi|516841676                  -GNIAFFSQSGALCVAILDWAR--GAGIGFSKFVSLGNKALMDEADMLRYLDSDP-ETDV
gi|649575786                  -GNIAFMSQSGAICTAILDWSV--TEGIGFSRFVSLGNKADVDEVALLQAWKDDP-HSRV
gi|780897801                  -GNIAFISQSGAMLVAILDWSK--SSGIGFSKIISLGNKADLTETDFIGDAAEDP-NTRV
gi|500795649                  -GQIAFMSQSGALCTAILDWSK--AQGIGFSRFVSLGNKADVDEVTLLEAWGCDQANNRV
gi|503590819                  -GKISFMTQSGAIMAAILDYAD--KKNIGFSRIVSLGNKAMINENDCIKDFMEDE-NTEV
gi|410597370                  -GKISFMTQSGAIMAAILDYAD--KKNIGFSRIVSLGNKAVINENDCMKDFMEDD-NTEV
gi|502803116                  -GNIAMMSQSGAICTSTLDWAE--ANGMGFSKFVSLGNKADLGENQFLAEFRDDP-STSV
gi|908599928                  -GSMGFFSQSGALCVAVLDWAL--GEKVGFSKFISLGNKAVINEASMIEYLGNDP-ETKV
gi|752615567                  -GEIAFLSQSGAMLVAILDWSA--SIGIGFSKVVSLGNKADLSEIEFIEDAAADP-HTKV
gi|530785766                  AGEIAFITQSGALGIALVGWT--KLKGIGLSDLVSLGNKADVDENDLIEFFGEDP-HTKV
gi|488456804                  -GEIAFLSQSGAMLVAILDWSA--SIGIGFSKVVSLGNKADLSEIEFIEDAAADP-HTKV
gi|516755841                  -GDIAFYSQSGAMMIAILDWSR--SIGLGFSKVVSLGNKADLSEIDFIEEAADDP-YTRV
gi|500208189                  -GDIGFISQSGAMLLSIMDWSR--TVSLGFSRVFSLGNKADVSETDLIKCLANDP-LTKV
gi|919589514                  AGEIAFITQSGALGIALVGWT--KLKGIGLSDLVSLGNKADVDENDLIEFFGEDP-YTKV
gi|566005248                  -GKISFMTQSGAIMAAILDYAD--KKNIGFSRIVSLGNKAVINENDCMKNFMEDE-NTEV
gi|242123401                  -GSMGFFSQSGALCVAVLDWAL--GEKVGFSKFISLGNKAVINEASMIEYLGNDP-ETKV
gi|493648951                  -GNMSFMSQSGAFITAVIDWAN--DEDIGFKDIVSLGNKAVLDEADFIEAWNDDP-DTEV
gi|495596763                  -GNMSFMSQSGAFITAVIDWAN--DEDIGFKDIVSLGNKAVLDEADFIEAWNDDP-DTEV
gi|495880785                  -GNMSFMSQSGAFITAVIDWAN--DEDIGFKDIVSLGNKAVLDEADFIEAWNDDP-DTEV
gi|490143607                  -GNMSFMSQSGAFITAVIDWAN--DEDIGFKDIVSLGNKAVLDEADFIETWNDDP-DTEV
gi|543936081                  -GNISFMSQSGAFISAVLDWAG--DHNVGFNDIVSLGNKAVLDEGSFIDYWGDDP-DTDV
gi|495848934                  -GNMSFMSQSGAFITAVIDWAN--DEDIGFKDIVSLGNKAVLDEADFIEAWNDDP-DTEV
gi|495598998                  -GKMSFMSQSGAFITAVIDWAN--DEDIGFKDIVSLGNKAVLDEADFIEAWNDDP-DTEV
gi|653106697                  -GDIAFLSQSGATLIAILDWSR--SVGLGFSKMVSLGNKGDLSEIDFIAEAAADP-YTRV
gi|503672906                  -GKIGFFSQSGALCLAVLEWSR--AQKIGLSRFVSLGNKADISEIECLRALAEDP-HTEI
gi|503664056                  -GNIALISQSGAICTSALDWAD--NRNVGFSKFISLGNKADLAENDFLSDLIDDS-STDV
gi|491119178                  -GNMSFMSQSGAFITAVIDWAN--DEDIGFKDIVSLGNKAVLDEADFIEAWNDDP-DTEV
gi|494803673                  -GKMSFMSQSGAFITAVIDWAN--DEDIGFKDIVSLGNKAVLDEADFIEAWNDDP-DTEV
gi|527026513                  -GNIAFISQSGALCTSVLDYAA--GRNIGFSKFISFGNKADINEIDFLRYLKEDP-DTQL
gi|499501263                  -GGISIFSQSGALATAMLDQAE--QRGLGVSKLISVGNKADITENDLLSYFAADS-STKV
gi|527027530                  -GNISFISQSGALCTAVLDFAA--DRDFGFSKFISIGNKADVDELDLLRYFHRDF-DTEV
gi|490709675                  -GNMSFMSQSGAFITAVIDWAN--DEDIGFKDIVSLGNKAVLDEADFIEAWNDDP-DTEV
gi|505217720                  -GDVTLFSQSGALCSVMLDMAN--DRHMGLAKLVSVGNKADISGVDMLAYLAKDD-DTKV
gi|502928362                  -GNISVISQSGALATAILDLAA--ERHLGLAKLVSIGNKADLNEVDLLSALTDDE-QTGV
gi|818273681                  -GGVAFLSQSGALCTAVIDYAQ--KLEIGFSKFVSVGNKALVDETDLIEYLANDP-ETKV
gi|495687395                  -GDIAFISQSGAMLVSIMDWAR--SVGLGFSRVISLGNKADLNEADFIGALADDP-FTRV
gi|780810791                  -GDIAFISQSGAMLVAILDWSM--VNGLGFSKVISLGNKANLTESDFILEAAHDP-VTRV
gi|837735913                  PGSVGVLSQSGALLTSILDRS--FAENVGFSAFVSVGSMMDVGWGDLIYYLGDDP-KTKS
gi|504769598                  -GNVSFISQSGALCTAVLDYAA--DKGFGFSKFISIGNKADVDELDLLRYYYNDP-DTDV
gi|490130053                  -GKISFMTQSGAIMAAILDYAD--KKNIGFSRIVSLGNKAVINENDCMKDFMEDE-NTEV
gi|495367821                  -GNMSFMSQSGAFITAVIDWAN--DEDIGFKDIVSLGNKAVLDEADFIEAWNDDP-DTEV
gi|492948769                  -GNMSFMSQSGAFITAVLDWAN--DQGIGFKDVVSLGNKAVLDEADFVDAWGDDE-DTEV
gi|737262076                  -GSMAIFSQSGALCTAMMDLAE--GRELGVSKSISIGNKADITEVEVLTALAQDE-QTRV
gi|653113960                  PGDITFISQSGAMLVAILDWSS--LTGLNFSKVVSLGNKAQLNEADFIDAAANDP-TTKV
gi|491112558                  -GNMSFMSQSGAFITAVIDWAN--DEDIGFKDIVSLGNKAVLDEADFIETWNDDP-DTEV
gi|409983173                  -GSIAFFSQSGALCTAILDWAL--GENVGFSKFVSLGNKAVINEGNMLEYLRTDP-NTSV
gi|499884736                  PGSVAFLSQSGALMTAILDMS--FQENVGFSSFVSVGSMLDVGWGDLIYYLGGDP-KTRS
gi|851138448                  -GKISFMSQSGAIMAAILDYAD--KKNIGFSRIVSLGNKAVINENDCMKDFMEDE-NTEV
gi|910013568                  -GNMSFMSQSGAFITAVIDWAN--DEDIGFKDIVSLGNKAVLDEADFIEAWNDDP-DTEV
gi|506422795                  -GNIALMSQSGAICAAILDWSQ--QQGIGFSRFVSLGNKADVDEVALLEAWNHDE-HSKV
gi|490165442                  -GNMSFMSQSGAFITAVIDWAN--DEDIGFKDIVSLGNKAVLDEADFIEAWNDDP-DTEV
gi|503589277                  -GDIAFLSQSGATLIAILDWSR--SVGLGFSKMVSLGNKGDLSEIDFIAEAAGDP-YTRV
gi|506340967                  -GSIAFFSQSGALCTAILDWAL--GENVGFSKFVSLGNKAVINEGNMLEYLRTDP-NTSV
gi|500958700                  -DEIAFISQSGAMVLSILDWSF--QAGLGFSKFVSLGNKAELTEAHLIEDAAEDP-YTKV
gi|494485266                  -GNMSFMSQSGAFITAVIDWAN--DEDIGFKDIVSLGNKAVLDEADFIETWNDDP-DTEV
gi|655011263                  -GNIALMSQSGAICAAILDWSH--QQRIGFSRFVSLGNKADVDEVTLLEAWNRDE-HSKV
                                      ***                         *                *      

gi|765347354                  IAGYMEGVPN-GRELMILADRI---TRKK-PVLLLKVGRTDIGSKATFSHTGTLSGSDKI
gi|499711189                  IAGYMEGVRD-GRELMRLAEKI---TRKK-PLLVLKVGRTEVGSRATLSHTGTLAGSDKI
gi|921148484                  IAGYMEGVRD-GRELMRLAEKI---TRKK-PLLVLKVGRTEVGSRATLSHTGTLAGSDKI
gi|647121321                  IAMYMEGIDN-AREFMEVAREITA---EK-PIVILKVGRSELGSGAAASHTGSLAGADAL
gi|740213068                  ILGYIEDVKN-GKRFLEVAQRVAK---IK-PVIIIKSGATEAGARAASSHTGALAGSDRA
gi|503675359                  ILGYIEDIKD-GKRFLEVAKKVSK---IK-PVIIIKAGTTEAGAKAASSHTGAFAGFDRA
gi|551231531                  ILGYIEDVKD-GKRFIEVAKRVAK---KK-PVILIKSGATEAGARAASSHTGALAGSDRA
gi|740220359                  ILGYIEDVKD-GKRFIEVAKRVAK---KK-PVILIKSGATEAGARAASSHTGALAGSDRA
gi|655458900                  ILGYIEDVKD-GKRFIEVAKRVAK---KK-PVILIKSGATEAGARAASSHTGALAGSDRA
gi|374853344                  ILLYVEDLED-PQEFHKLATEITSERAKKIPILAIKSGRTLEGAKAATSHTGALAGSDEV
gi|780830623                  IMIYVEELQR-GQEFVQLAKEITGGNRPK-PILVIKSGRTSAGAQAAASHTGSLAGSEAV
gi|500973430                  ILAYLESITD-GQRFINVAREVSR---EK-PIVIIKSGRTSAGARAASSHTGSLAGADAA
gi|504217823                  ILAYLEGITD-GKRFIEVAREVSK---VK-PIIVVKSGRTSAGARAVSSHTGSLAGSDAA
gi|282157902                  ILAYLEGITD-GRRFIDVAREVSK---TK-PVIVVKSGRTSAGARAVSSHTGSLAGSDAA
gi|499181166                  ILIYMEGVED-GRKFMRVAKSV---ARRK-PVVVMKAGKSQSGAKAASSHTGSLAGSYEA
gi|494421823                  ILGYLEGVKN-GTVFIASAQKATK---KK-PMIIIKSGGTTAGAKAASSHTGTLAGSERA
gi|654872300                  IMIYLEELRR-GPEFIEEVKAITSGDRPT-PILVIKSGRTHAGAMAAASHTGALAGSEAV
gi|851169105                  ILIYMEGVED-GRKFMRVAKSV---ARRK-PVVVMKAGKSQSGAKAASSHTGSLAGSYEA
gi|655462640                  IIGYIEDVID-GKKFLQIAREVTK---VK-PVILIKSGATVAGARAASSHTGALAGSDRA
gi|818461638                  ILGYLEGISE-GDNFIRFAKKITA---KK-PLIVLKAGITSAGAKAAASHTGSLAGSETA
gi|502960341                  IAAYLEGVKN-GPEFIDIARRVTS---IK-PVVMVKSGRTSAGSRAVSSHTGTLAGSDEA
gi|501640988                  ILMYLEDITD-GRKFMDVARKIT-WKYKK-PMLAIKSGRSEEGAKAVSSHTGSLAGSDAS
gi|654862643                  ILMYLEDITD-GRKFMDVARKIT-WKYKK-PMLAIKSGRSEEGAKAVSSHTGSLAGSDAS
gi|503325309                  IALYVEAIKD-GSRFMGVCEQVAK---SK-PIVLLKAGKTQAGAKAVSSHTGSIAGAITA
gi|91200872                   ILGYLEGVKN-GKDFIATTGKITK---KK-PLIVVKSGGTAAGSKAASSHTGTLAGSERA
gi|653120608                  ILMYIEELRR-GAEFIQKVKEITSGPRRT-PILAIKSGRTTAGASAASSHTGSLAGSEAV
gi|551228656                  IMGYIEGITD-GRAFTEVACEVA---REK-PVIIFKSGTTAAGARAASSHTGSLAGSEQA
gi|918693247                  ILGYLEGVKN-GTAFMNAAKKITK---KK-PVIVIKSGGTMAGAKAASSHTGTLAGAENA
gi|764392019                  ILMYLEDISD-GQRFIEISREIA-WKAKK-PMLALKSGTSPEGAKAASSHTGSLAGSEAA
gi|518006236                  IGMYIEGIDR-GKEFMAQAREASM---TK-PIIALKAGRTGSGAKAASSHTGALSGSDKV
gi|700403736                  ILGYLEDIST-GDKFVKAAEEAAS---NK-PVIILKAGTTAAGLRAAASHTGVLAGADTA
gi|501880617                  IMIYQEALGR-GPEFIQAVKEITSGSRPT-PILAIKSGRTSAGAKAAASHTGSLAGSEAV
gi|493986573                  ILIYLEEISD-GRALMKAAEEIIR-KTGK-PILAIKSGRTEAGASAAASHTGSLAGSDEI
gi|501540082                  ILGYIEDVID-GKRFIEIAKEVTK---IK-PVILIKSGATEAGARAASSHTGALAGSDRA
gi|902805715                  ILMYLEDISD-GRRFIETAREVA-WYAKK-PMLAIKSGTSPEGARAASSHTGSLAGSDAA
gi|818437997                  ITAYLEGIED-GRRFMEVARRV---VRKK-PIIILKAGRGARTAGAIKSHTGSLAGSFAA
gi|501127440                  IMMYIEELKRGGQEFVDAVRKITSCKNPT-PILAIKSGRTGAGAAAASSHTGSIAGSEGV
gi|917070316                  VLGYVENIED-GRGFMEQAVKVS---MKK-PVIMMKSGITPAGARAASSHTGAIAGSDQA
gi|521284236                  IGMYIEGMNR-GREFMKEALKTSK---KK-PIIVLKSGRTDSGAKAASSHTGAMSGSDSV
gi|653103648                  IMMYIEELRLCGQEFIDEIKEITSGNNPT-PILVIKSGKTSAGAAAASSHTGAIAGTEAV
gi|500018103                  IMIYLEELRR-GADFIQEVREMTSGERPT-PILVIKSGRTSAGAAAAASHTGSLAGSEGI
gi|752799183                  ILMYLESIDN-GRAFMDIAYKTSK---VK-PIIVLKSGTTAAGAKAATSHTGSLAGSDQA
gi|332179352                  ILMYLESIDN-GRAFMDIAYKTSK---VK-PIIVLKSGTTAAGAKAATSHTGSLAGSDQA
gi|700404864                  IVGYLENIVA-GDSFIKTATDTCS---VK-PVVILKSGTSQAGQKAAASHTGVLAGADTA
gi|516841676                  ILGYVENVEN-GKDFLLRAETVT---RNK-PVIMIKSGSTAAGAKAASSHTGAIAGSDSA
gi|649575786                  ILAYLEGIAR-GPEFMRVAREVTR---QT-PVIIIKSGTTAAGSRAISSHTGSLAGSEAA
gi|780897801                  ILCYIEDIAD-GKHFLKTAREASA---KK-PVIILKSGTSQAGAQAASSHTGALAGSNLA
gi|500795649                  ILAYLEGIGN-GDAFVAVARRVTK---RI-PVIAIKSGATQAGARAASSHTGALAGAEHA
gi|503590819                  ISAYLEGIVD-GRGFIEASRTASR---KK-PVLVIKAGRTSKGSEAVSSHTGTIAGSDSA
gi|410597370                  ITAYLEGIVD-GPGFIDACREASR---KK-PVLVIKSGTTSKGSEAVSSHTGTIAGSDSA
gi|502803116                  IAAYLEGIKN-GSQFIEIARDVSR---KK-PVVLVKSGRTAAGSRAVSSHTGTLAGSDQA
gi|908599928                  ILGYVENIED-GREFMAQAAKVS---MKK-PILMMKAGTTPAGARAASSHTGAMAGSDQA
gi|752615567                  ILCYIEDIVD-GPRFLDVASRASR---KK-PVIVIKSGTSQAGAKAASSHTGALAGSDLA
gi|530785766                  ITAYLEGINN-GARFLEVARRV---ARRK-PIIILKAGRGTRTIAAIKSHTGSLAGSFAA
gi|488456804                  ILCYIEDIVD-GPRFLDVASRASR---KK-PVIVIKSGTSQAGAKAASSHTGALAGSDLA
gi|516755841                  ILCYIEDVMD-GARFLEVVGKATR---KK-PVIILKSGTSQAGALAASSHTGALAGSDLA
gi|500208189                  ILCYIEDVQK-GKEFLEVASKATK---KK-PVIILKSGTSQAGTLAASSHTGALVGSDLA
gi|919589514                  ITAYLEGINN-GARFLEVARRV---ARRK-PIIILKAGRGTRTIAAIKSHTGSLAGSFAA
gi|566005248                  ITAYLEGIVD-GPGFIDACRRASQ---KK-PVLVIKSGTTSKGSEAVSSHTGTIAGSDSA
gi|242123401                  ILGYVENIED-GREFMAQAAKVS---MKK-PILMMKAGTTPAGARAASSHTGAMAGSDQA
gi|493648951                  IIGYLEGISA-GREFIDSARDVTK---DT-PIVLVKSGKTDAGAQAASSHTGTIAGSDAA
gi|495596763                  IIGYLEGISA-GREFIDSAREVTK---DT-PIVLVKSGKTDAGAQAASSHTGTIAGSDAA
gi|495880785                  IIGYLEGISA-GREFIDSARDVTK---DT-PIVLVKSGKTDAGAQAASSHTGTIAGSDAA
gi|490143607                  IIGYLEGISA-GREFIDSARDVTK---DT-PIVLVKSGKTDAGAQAASSHTGTIAGSDAA
gi|543936081                  ILGYLEDIEN-GREFIDTAREVTK---DT-PIVAVKSGRTEAGASAAASHTGAIAGSERA
gi|495848934                  IIGYLEGISA-GREFIDSARDVTK---DT-PIVLVKSGKTDAGAQAASSHTGTIAGSDAA
gi|495598998                  VIGYLEGISA-GREFIDSAREVTK---ET-PIVLVKSGKTDAGAQAASSHTGTIAGSDAA
gi|653106697                  IACYLEDVAD-GPRFLEVVREATR---KK-PVIILKSGTSQAGAQAASSHTGALAGSDLA
gi|503672906                  IMGYLEGIED-GRAFTEVAAEVS---RKK-PVIIFKSGTTAAGARAASSHTGSLAGSEEA
gi|503664056                  VAAYLEGVKD-GPGFIEMSRRVSK---AK-PLIVVKAGRTAAGSKAVSSHTGTLAGSDEA
gi|491119178                  IIGYLEGISA-GREFIDSARDVTK---DT-PIVLVKSGKTDAGAQAASSHTGTIAGSDAA
gi|494803673                  VIGYLEGISA-GREFIDSAREVTK---ET-PIVLVKSGKTDAGAQAASSHTGTIAGSDAA
gi|527026513                  ILMYLEDISS-GHAFMEIGKEIT-YQAGK-PILVVKSGRSTEGARAAASHTGSLAGSDAT
gi|499501263                  VAGYLENIVN-GNNFLKHATHISR---KK-PVILLKSGTSEAGQKSATSHTGAFTGTDTA
gi|527027530                  IMIYLEELRR-GPEFIEEVKKITSGDRPT-PILVIKSGRTAAGAQAAASHTGSLAGSEAV
gi|490709675                  IIGYLEGISA-GREFIDSARDVTK---DT-PIVLVKSGKTDAGAQAASSHTGTIAGSDAA
gi|505217720                  IVGYLEDIVS-GKNFIKAAEDAAS---NK-PVIILKSGTTSAGLKATVSHTGILAGADTA
gi|502928362                  IVAYLEDISS-GDDFVKAATEASN---HK-PVIILKSGTTEAGRQAATSHTGVLAGADIA
gi|818273681                  IALYVEQLKD-AGKIIHAVRKLIHGPNPK-PVIAIKSGKTLAGASASASHTGALAGNDAA
gi|495687395                  ILCYIEDVHD-GKYFLEAAGRAAG---KK-PVIVLKSGTSQAGALAASSHTGALAGSDLA
gi|780810791                  ILCYIEDVAD-GEHFLRAAREATS---RK-PVIILKSGVSQAGAQAASSHTGALAGSDLA
gi|837735913                  IVVYMESIQD-ARSFLSAAREV---ALTK-PIIVIKAGRTEAAGEAAASHTGALAGSDEV
gi|504769598                  VMIYMEELSRSAEEFISEVRQMTSGSNPT-HVIAIKSGSSDAGARAAASHTGALAGSDAL
gi|490130053                  ITAYLEGIVD-GPGFIDACREASK---KK-PVLVIKSGTTSKGSEAVSSHTGTIAGSDSA
gi|495367821                  IIGYLEGISA-GREFIDSARDVTK---DT-PIVLVKSGKTDAGAQAASSHTGTIAGSDAA
gi|492948769                  IIGYLEGISE-GREFIDTAREVTQ---DT-PIVLVKSGRTDAGAQAASSHTGTIAGSDQA
gi|737262076                  IVGYLEDISD-GDRFVKAAEEASM---QK-PIVILKSGTTTAGKRAAAIHTGVLGGPATA
gi|653113960                  ILCYIEDVAN-GDYFLEVAEQATR---KK-PVIILKSGTSQAGAMAASSHTGALAGSDLA
gi|491112558                  IIGYLEGISA-GREFIDSARDVTK---DT-PIVLVKSGKTDAGAQAASSHTGTIAGSDAA
gi|409983173                  ILGYIENVEH-GADFIEQAAKVT---QEK-PVIMIKSGTTTAGAKAASSHTGAIAGSDQA
gi|499884736                  IVVYMESVGD-ARSFLSAAREV---ALTK-PIIVIKAGRTEQAARAAASHTGSLTGSDEV
gi|851138448                  ITAYLEGIVD-GPGFIEASREASR---KK-PVLVIKSGRTSKGSEAVSSHTGTIAGSDSA
gi|910013568                  IIGYLEGISA-GREFIDSARDVTK---DT-PIVLVKSGKTDAGAQAASSHTGTIAGSDAA
gi|506422795                  ILAYLEAIDD-GPNFIRVAREVTK---TT-PVVAIKSGTTAAGTRAASSHTGSLAGSERA
gi|490165442                  IIGYLEGISA-GREFIDSARDVTK---DT-PIVLVKSGKTDAGAQAASSHTGTIAGSDAA
gi|503589277                  IACYLEDVAD-GPRFLEVVREATR---KK-PVIILKSGTSQAGAQAASSHTGALAGSDLA
gi|506340967                  ILGYIENVEH-GADFIEQAAKVT---QEK-PVIMIKSGTTTAGAKAASSHTGAIAGSDQA
gi|500958700                  ILCYIEDVEN-GPHFLEVARRASR---KK-PVIILKSGTSQAGAQAASSHTGALAGSDLA
gi|494485266                  IIGYLEGISA-GREFIDSARDVTK---DT-PIVLVKSGKTDAGAQAASSHTGTIAGSDAA
gi|655011263                  ILAYLEAIDD-GPNFIRVAREVTK---VT-PVVAIKSGTTAAGTRAASSHTGSLAGSETA
                                 * *                             * *           ***   *    

gi|765347354                  YDAAFAQSGIVRVNTVDELIYSAKALSMA----------PYPAGNRVCIITEAGGPGIIA
gi|499711189                  YDAAFTQSGIVRVDKLEELVDSAKVLVMA----------PPPRGNRVCILTEAGGLGIIA
gi|921148484                  YDAAFTQSGIVRVDKLEELVDSAKVLVMA----------PPPRGNRVCILTEAGGLGIIA
gi|647121321                  YDAAFEQAGILRVDTIEELLDTAKAISMQ----------PLPKGNRIAVLTKAGGPGIIS
gi|740213068                  FTEAFKKAGIIRVNGIQELFDIAEIFKVK----------KFPKGRRLLVITNAGGPGIIA
gi|503675359                  FSEAFKKAGIIRVNSIKELFETAEIFKLN----------KIPKGDRLLVITNAGGPGIIA
gi|551231531                  FTEAFRKAGVIRVEGIKELFEVAEVFKSG----------KFPSGEKLLIVTNAGGPGIIA
gi|740220359                  FTEAFRKAGVIRVEGIKELFEVAEVFKSG----------KFPSGEKLLIVTNAGGPGIIA
gi|655458900                  FAEAFRKAGVIRVEGIKELFEVAEVFKSG----------KFPSGEKLLIVTNAGGPGIIA
gi|374853344                  YDSVFMQSGVLRVETIEELFDYAVAFAQQ----------PLPKGNKIAIVTNAGGAGILA
gi|780830623                  YDAIFAQSGIIRVQTIDELFDFAIAFAYKNENALGKMRRKVPTGNRVAIVTNAGGPGIVA
gi|500973430                  YDSAFAQCGVIRAETMDEFFDLAGGFSNQ----------PIPKGDRVCIVTNAGGPGIIA
gi|504217823                  YDAAFMQSGVIRAETMYEFFDMAGGFSGQ----------PIPKGDRIAIITNAGGPGILA
gi|282157902                  YDSAFMQSGVIRAETMSEFYDMAGGFCCQ----------PVPRGDRVAIITNAGGPGIMA
gi|499181166                  YRAAFRQSGVIEASSVEELFDFALLLL------------KYRKAGNLAILTNSGGPGVMA
gi|494421823                  FDAAFKQSGILRANTIEELFDYARIFSYQ----------HLPKGPRIALITNAGGPGIIT
gi|654872300                  YDAIFKQCGIIRVESIDELFDFATAFSYKNLSNLGKLRKKIPEGNRVAIITNAGGPGIVA
gi|851169105                  YRAAFRQSGVIEASSVEELFDFALLLL------------KYRKAGNLAILTNSGGPGVIA
gi|655462640                  FTEAFRKTGIIRVSSIQELFETAEMFISK----------RNPKGRRLLIITNAGGPGIIA
gi|818461638                  VSAAFKKAGIIRAYNLEELFDYAKVFAFE----------PLLKGNKIAIIANAGGPSVMT
gi|502960341                  YNAAFRQSGIIRADSLQEMLDYIRAFSSQ----------PVPEGKNMAILTNAGGFGILT
gi|501640988                  YDAIFQQSGIQRVEDVNEMFHYATAFSQM----------PLPRGNRIAIVTNAGGPGIMT
gi|654862643                  YDAIFQQSGIQRVEDVNEMFHYATAFSQM----------PLPRGNRIAIVTNAGGPGIMT
gi|503325309                  YKTAFKQCGVIEVDTVTDLFDVAHVLTCQA----------LPRGNRAVILTNSGGPAALA
gi|91200872                   FDAAFKQSGVIRANTIEQLFDYARMFSFQ----------QLPKGARVALITNAGGPGIIA
gi|653120608                  YDAIFEQSGIIRVDSINDLFDFAGVFTYKQQSRLGKVTRKLPAGNRVAIVTNAGGPGIVA
gi|551228656                  FEASVKRSGLIRAKTLREFFNLALYFAFM----------PPLAGPYLGIVTNSGGPGIVA
gi|918693247                  FDTAFKQSGILRAKTAEELFDYARIFSHQ----------PLPKGPRIALITNAGGPGIIA
gi|764392019                  YDAVFMQSGIQRVEGIGELFHYAQAFSAQ----------TPPKGKRIAIVTNAGGPGIMA
gi|518006236                  YDAAMAQSGVMRVKTVEELFDLLQVFSSM----------PLPKGDGLAIVTNAGGLGVMA
gi|700403736                  YGAAFNKSGVVRADTFDALFDYAQALALQ----------PLPKGDRVLIITNAGGPGTIA
gi|501880617                  YDAIFEQSGIIRVDTIDELFDFANAFACKKESALGKIVRKMPAGNRVAIITNAGGPGILA
gi|493986573                  CDAALRQAGIIRCQNIEEMFNLATAFAYQD----------LPKTNRVAIITNAGGPGVLT
gi|501540082                  FTEAFRKTGIIRTSGIQELFDTAEMFISR----------KTPKGRKLLIITNAGGPGIIA
gi|902805715                  YDAIFLQSGIQRVEGITELFHYAQAFSQQ----------PPPRGNRVAIVTNAGGPGIMA
gi|818437997                  FEAAFKQSGVLLADSFIDLFDWAVALAKS----------YLPTGPNVVILTNGGGAGIMA
gi|501127440                  YDAIFAETGIIRVDSVNELFDYAGAFATK----------KFPMGKRIAIVTNAGGPGIVA
gi|917070316                  CDAAFRQSGIIRVDRLEDLFNLAKAFSCQ----------ELPHGPNLGIITNAGGPGILA
gi|521284236                  YDAALRQSGTIRAQNLEEMTDYLQVFSSM----------PVPDGKNIAIVTNAGGMGVMA
gi|653103648                  YDAIFEEAGIIRVDTVNELFDYAEAFIPK----------KIPRSNSIAIVTNAGGPGIVA
gi|500018103                  YEAIFQQSGIIRAESIEELFNFAEAFS----------GRKIPNGKRVAIITNAGGPGIVA
gi|752799183                  YTSAFKQCGVIRASTVEDLFDLAIGFAYQ----------PLLNGNNIAIITNAGGPGIMA
gi|332179352                  YTSAFKQCGVIRASTVEDLFDLAIGFAYQ----------PLLNGNNIAIITNAGGPGIMA
gi|700404864                  YGAAFKRSGVIRADTFESLFDYATALSMQ----------PLPKGDRVLIITNAGGPGTMA
gi|516841676                  YGTAFRKAGVIRVRDVESLFNLALAFSEQ----------PLPKGPNVGIVTNSGGPGILA
gi|649575786                  YEAAFTQSGILRARTMQDVFDQALIFAYQ----------PLLRGNRVAIVTNAGGPGILA
gi|780897801                  YDTAFRQSGIIRASTMAELFDLAVAFSSQ----------PVPGGSRVAVVTNAGGPGIVT
gi|500795649                  CEAAFDQSGVLRARSMQELFDFAMAFAYQ----------PLIPGNRLAIVTNAGGPGIIA
gi|503590819                  YEAAFSQCGIIRVNSLDELMDYSSALALS----------PLPKGNKIVILTNAGGPAIMT
gi|410597370                  YEAAFSQCGIIRVNSLDEMMDYSSALALS----------PLPKGKKIAIITNAGGPAIMT
gi|502803116                  YNAAFDKAGVVRADTLEDMLDYIRAFSTQ----------PIPAGRRIAILTNAGGLGILT
gi|908599928                  CDAAFRQSGVIRVEKLDELFNLAKAFSVQ----------ELPLGPNLGIVTNAGGPGILA
gi|752615567                  YDVAFRQCGILRARTMTELFDLAVAFAKA----------PVPKGNRVAIVTNSGGPGIIA
gi|530785766                  YEAAFKQSGVLLAKSFIELFDWATAFAKA----------PLPSGENVVVLTNGGGAGIMA
gi|488456804                  YDVAFRQCGILRARTMTELFDLAVAFAKA----------PVPKGNRVAIVTNSGGPGIIA
gi|516755841                  YDTAFKQCGVIRARSMTELFDLAIAFSKC----------PVPRGDKVAIVTNSGGPGIIT
gi|500208189                  YETAFTQAGILRARTMTELFDLATCFSYQ----------PLPQGDRVAIVTNAGGAGIVA
gi|919589514                  YEAAFKQSGVLLAKSFIELFDWATAFAKA----------PLPSGENVVVLTNGGGAGIMA
gi|566005248                  YEAAFNQCGIIRVNSLDEMMDYSSALALA----------PLPKGNRIAIITNAGGPAIMT
gi|242123401                  CDAAFRQSGVIRVEKLDELFNLAKAFSVQ----------ELPLGPNLGIVTNAGGPGILA
gi|493648951                  YEAGLEQAGVIRADSVQHLFDTARVLGDQ----------PLPENKDVAVITNAGGPGVMT
gi|495596763                  YQAGLEQAGVIRADSVQHLFDTARVLGDQ----------PLPENKDVAVITNAGGPGVMS
gi|495880785                  YEAGLEQAGVIRADSVQHLFDTARVLGDQ----------PLPENKDVAVITNAGGPGVMT
gi|490143607                  YEAGLEQAGVIRADSVQHLFDTARVLGDQ----------PLPENKDVAVITNAGGPGVMT
gi|543936081                  YEAGLEQAGVIRANSVQELFDYATILGDQ----------PMPESNDIAIVTNAGGPGVMA
gi|495848934                  YEAGLEQAGVIRADSVQHLFDTARVLGDQ----------PLPENKDVAVITNAGGPGVMT
gi|495598998                  YEAGLEQAGVIRADSVQHLFDTARVLEHQ----------PLPENKDVAVITNAGGPGVMT
gi|653106697                  YDTAFRQCGVIRARSMTELFELAIAFSRC----------PVPAGRRVAIVTNSGGPGIVA
gi|503672906                  FSASVKRARIIRAQTLREFFNLGLFFACN----------PPMSGPYLGILTNSGGPGIVA
gi|503664056                  YDAAFVQGGVIRADSLEDLLEYSRAFSMY----------DIPQGDDIAIITNAGGLGILT
gi|491119178                  YEAGLEQAGVIRADSVQHLFDTARVLGDQ----------PLPENKDVAVITNAGGPGVMT
gi|494803673                  YEAGLEQAGVIRADSVQHLFDTARVLEHQ----------PLPENKDVAVITNAGGPGVMT
gi|527026513                  YDAIFYQSGIQRVEGINELFNYAEAFSKQ----------PLPRGNRVAIVTNAGGPGIMA
gi|499501263                  YGAAFKRAGIVRADNFDDLFDCTMAFSNQ----------PLPKGNRVLIISNAGGTGTIA
gi|527027530                  YDSIFEQAGIIRVDSINDLFDFASTFAYKNESMLGKFRRKIPEGNRVAIVTNAGGPGIVA
gi|490709675                  YQAGLEQAGVIRADSVQHLFDTARVLGDQ----------PLPENKDVAVITNAGGPGVMS
gi|505217720                  YGAAFKRSGVIRADTFESLFDFASAFSLQ----------PLPKGNNVRIITNAGGAGIMA
gi|502928362                  YGAAFRRAGVIRADTFESLFDCATALAMQ----------PLPRGPRVLIITNAGGPGTMA
gi|818273681                  YEALFKQAGIIRAYSTNELFDYLRVFTHN----------QLPVGNRVAIITNAGGPGVLA
gi|495687395                  YATAFTQAGILRARSMTELFDLAICFSYQ----------PLPKGDRVAIVTNAGGPGIVA
gi|780810791                  YSTAFAQAGVIRSTTMAELFDLAVAFSRQ----------PIPSGSRVAVITNAGGPGIVT
gi|837735913                  LDAAFRRSGVLRVESISELFDMAEVLSKQ----------PRPKGPRLTVLTNAGGPGVLA
gi|504769598                  YDAIFSMSGILRCATVNQLFDYAQAFAAN----------KYPTGDKIAIITNAGGPGIIA
gi|490130053                  YEAAFSQCGIIRVNSLDEMMDYSSALALS----------PLPKGNKIAIITNAGGPAIMT
gi|495367821                  YEAGLEQAGVIRADSVQHLFDTARVLGDQ----------PLPENKDVAVITNAGGPGVMT
gi|492948769                  YEAGLDQAGVIRAESVQELFDAARVLESQ----------PLPATDDVAVITNAGGPGVMS
gi|737262076                  FGAAFKRAGICRADTFEALFDYSTALAMQ----------PCPRGSRVFVLSNAGGPGTIA
gi|653113960                  YETAFSQCGVIRAHSMPELFDLAVAFSEQ----------PVPPNRNVAVVTNAGGPGIVA
gi|491112558                  YEAGLEQAGVIRAESVQHLFDTARVLGDQ----------PLPENKDVAVITNAGGPGVMT
gi|409983173                  YTAAFRKTGVIRANDMATLFDLAQAFSTQ----------PLPEGPGLCIVTNSGGPGILA
gi|499884736                  IDAAFRRSGVLRVERISDLFNMAEVLSKQ----------PRPRGPRLTVVTNAGGPGVLA
gi|851138448                  YEAAFSQCGIIRVNSLDEMMDYSSALAFS----------PLPKGNRIVIITNAGGPAIMT
gi|910013568                  YEAGLEQAGVIRADSVQHLFDTARVLGDQ----------PLPENKDVAVITNAGGPGVMT
gi|506422795                  YEAAFAQSGILRARTMNELFDLALVFAYQ----------PMIRGNRVAIVTNAGGPGIIA
gi|490165442                  YEAGLEQAGVIRAESVQHLFDTARVLGDQ----------PLPENKDVAVITNAGGPGVMT
gi|503589277                  YDTAFRQCGVIRARSMTELFELAIAFSRC----------PVPAGKRVAIVTNSGGPGIVA
gi|506340967                  YTAAFRKTGVIRANDMATLFDLAQAFSTQ----------PLPEGPGLCIVTNSGGPGILA
gi|500958700                  YETAFRQCGVIRARSMPELFDLAVAFACQ----------PVPKGEKVAIITNSGGPGIVA
gi|494485266                  YEAGLEQAGVIRAESVQHLFDTARVLGDQ----------PVPENKDVAVITNAGGPGVMT
gi|655011263                  YETAFAQSGILRARTMNELFDLALVFAYQ----------PMIRGNRVAIVTNAGGPGIIA
                                                                                   **     

gi|765347354                  MDELGSDKSVRLAPVTEKTQEAIKEALPPMAMVCKPNGYIDMTAAAMEKEHMDTLRLVLD
gi|499711189                  MDEVGSDPAVRLASLTPETQKALAEVLPPMAMICKPNGYIDMTAAAMEREHAEALRLVLE
gi|921148484                  MDEVGSDPAVRLASLTPETQKALAEVLPPMAMICKPNGYIDMTAAAMEREHAEALRLVLE
gi|647121321                  VDEIGLGETAVLAKFADETIERLREILPPMAIIDHTDGYVDMSAAADEKQHAEALKIVLE
gi|740213068                  ADTADKL-GIKLDPMSRESIETLIDKLPPTASLYNP---IDVIGDATSERYKVVLEQAIK
gi|503675359                  ADTADKL-GIKLDPMSEESIEAIIDKLPPTASLYNP---IDIIGDATSERYKVVLEQAIK
gi|551231531                  ADTAEKN-GLKLYPMSKESIEYLAEKLPPTAALYNP---VDVIGDATSERYMVVLERAVV
gi|740220359                  ADTAEKN-GLKLYPMSKESIEYLAEKLPPTAALYNP---VDVIGDATSERYAVVLERAMV
gi|655458900                  ADTAEKN-GLKLYPMSKESIEYLAEKLPPTAALYNP---VDVIGDATSERYAVVLERAVV
gi|374853344                  TDAAVRY-GLQLASFTEETVKRLRELLPPTVSVGNP---VDMTGEPNESRYETIVRTVLA
gi|780830623                  TDMTVVS-GLELAKFGEDTVEALISHLPATANVHNP---VDIIGDAAQDRYEKALNTVIK
gi|500973430                  TDACERY-GLKIATLSTETVDKLKTTLPPAANFYNP---VDVLGDAPARLYEFALNTVLA
gi|504217823                  TDSCERY-GLRLATLSKETVDALKTTLPAAASFYNP---VDVLGDASAHLYRFALETVVK
gi|282157902                  TDACERF-GLRLATLSKETVDALKTTLPPAASFYNP---VDVLGDASPHLYKFALETVLK
gi|499181166                  ADACDQF-GVPLANFNFETIRKLKEFLPAESNFYNP---VDILGDASAERFSRSLQILSE
gi|494421823                  ADAVERS-KIKMAAFSRNTIETLRSFLPEMANVYNP---IDVLGDAKADRYKFVIEEVVK
gi|654872300                  TDMTISS-GLQLAKFRQETTEVLASHLPETANIHNP---VDVIGDASFERYQNALQAVIR
gi|851169105                  ADACDQF-GVPLANFNFETIRKLKEFLPAESNFYNP---VDILGDASAERFSRSLQILSE
gi|655462640                  ADTADKM-GIKLDPMTRNSIDAIAEKLPSTVSLYNP---VDIIGDATSERYQIVLDQALK
gi|818461638                  ADAIFQS-KLELAKLNSITKAYLERKLPKMASINNP---VDLVGDAKADRYKIGLEAVLA
gi|502960341                  ADACYNE-GLSLASFDESTIQALRENLPPNSNLYNP---VDLLGDAGSDLYAFAIDVLLE
gi|501640988                  TDAAVRH-GLKLAEFGERTKRILGKNLPPTANINNP---VDVIGDADYQRYEAALRAVVD
gi|654862643                  TDAAVRH-GLKLAEFGERTRRILGKNLPPTANINNP---VDVIGDADYQRYEAALRAVVD
gi|503325309                  SDSLGMH-GFSLANLEKETQEVLRSHLNPSAQVSNP---VDMLGGAEPEDYERSFKELAK
gi|91200872                   TDAIERS-ALKMAEFSKDTIEILRHFLPPMANVYNP---IDVLGDAKSDRYRLVIENVIK
gi|653120608                  TDMTVSS-GLQLAKFSDETIETLDSHLPSTANLNNP---VDIIGDAAQERYEHALQAVIR
gi|551228656                  ADACENS-ALELPSLSSETVEKLRKVLPPYASFYNP---VDITGDADAARYEKTLEVLIE
gi|918693247                  ADAVERS-KLEMASFSKNTIDLLRAALPAMANIYNP---VDVLGDAKADRYKFVIEKVIE
gi|764392019                  TDAAVRH-GLQLAQFSDETKKRLAEHLPPTASLNNP---VDVIGDATHERYKAAVADVLE
gi|518006236                  ADAASDG-GLTLASFAKATTDKLRASLPEEANIYNP---VDVIGDADAARFEGAIRTVMD
gi|700403736                  ADAVEKA-GMRVASLAAGTSVLLREQLPRFAAVDNP---IDVLGDAAPERYIVALQSAQN
gi|501880617                  TDMTMTS-GLTLAEFSDETIKVLASHLPAAANIHNP---VDVIGDAAFDRYENALAAVIN
gi|493986573                  TDAAIQE-GLELARFSEETTAMFKKTLPKTANIKNP---VDVIGDARADRYSIAVSQAMK
gi|501540082                  ADTADRL-GIKLDPMTRTSIDTIAEKLPSTASLYNP---VDIIGDATSERYKIVLDQAIK
gi|902805715                  TDAAVRH-GLKLAQLSPDTQAKLKEALPPTAALANP---VDVIGDANHERYENAMRCVLA
gi|818437997                  TDAAENW-KVKLMDIPEDLAGKLRKHMPPFGSVFNP---IDLTGMADAEQYYGALKDLLL
gi|501127440                  TDMTEVS-GLELARFSPETIESLASHLPPTANIHNP---VDVIGDADPERYQAALDAVIR
gi|917070316                  ADACGES-NLRMPSFSSETIAELQPMLPGYASIFNP---VDLLRKADADRFRQAMKVVGQ
gi|521284236                  ADAVSDY-RLSLAKLSKETIDKLHEQLPKAAGVYNP---VDILGDAPADRFTAALNTVLG
gi|653103648                  TDMTESA-GLKLAKLGKETVNALKSHLPATANTHNP---IDVIGDASMERYEKALDAVIK
gi|500018103                  TDMTVTS-GLKLARLSEETIETLASHLPATANVHNP---VDVIGDASQDRYENALGAVIR
gi|752799183                  SDAIENF-GLRLATLSNDTVEELRKNLPSAAAVYNP---VDVLGDALADRYEFALSKVLR
gi|332179352                  SDAIENF-GLRLATLSNDTVEELRKNLPSAAAVYNP---VDVLGDALADRYEFALSKVLR
gi|700404864                  ADAVEHA-GMTVAELETNTATSLREKLPAAASVGNP---VDVLGDAPPERYADALLAAQS
gi|516841676                  ADDAVLH-GLSVPSLTPRTVMRLQEFLPGYAAFNNP---VDIIGDADAERYAATMEVVAE
gi|649575786                  TDAIEHA-GLQLARFAPETIARLQRELPPTANVFNP---IDIIGDARSDRYRIGIAAALA
gi|780897801                  TDSIEET-GLTMARFSKNTIEALRSGLPEESNIYNP---VDVLGDAKTDRFSLSMNSVLA
gi|500795649                  TDAAERI-GLHLAELTPATMAALRAALPSTASVSNP---IDIIGDARPDRYRVALRAALD
gi|503590819                  TDVAIRS-GLELAQLTCETRQKLKDGLPETASVKNP---VDVLGDASPERYAFALDTVLE
gi|410597370                  TDAAIKA-GLEMAELTTASKEKLNEGLPDTASVLNP---VDVLGDATPERYAFTLETVLE
gi|502803116                  ADACYYE-GLELASFSAETIEGLREFLPDAASFYNP---VDVLGDASAKLYGDALEIVLK
gi|908599928                  ADACGES-VMRMPTFSPGTIGELQRMLPGYASLYNP---VDLLGDADAESYGRAVRIVGH
gi|752615567                  TDNVEAK-GLQMASFDKATIEELRANLPAEANIYNP---VDVLGDAKADRYKFALQKVCA
gi|530785766                  TDALEDN-NIKLMSIPQDLAEKLRRHMPPFGSVLNP---IDLTGMADAEQYYGALKDLLL
gi|488456804                  TDNVEAK-GLQMASFDKATIEELRANLPAEANIYNP---VDVLGDAKADRYKFALQKVCA
gi|516755841                  TDNVELK-GLQMSRFTKETLDELRAGLPPEAGIYNP---VDVLGDAKTDRYRFALEKVCA
gi|500208189                  SDTIENT-GLSMARFEKETLDNLRELLPTEANIYNP---IDVVFDAKADRYAFALETILN
gi|919589514                  TDALEDN-NIKLMSIPQDLAEKLRRHMPPFGSVLNP---IDLTGMADAEQYYGALKDLLL
gi|566005248                  TDAAIKA-GLELAELTTDTKAKLNEGLPATASVKNP---IDVLGDASPERYAFTLETVLE
gi|242123401                  ADACGES-VMRMPTFSPGTIGELQRMLPGYASLYNP---VDLLGDADAESYGRAVRIVGH
gi|493648951                  TDAIGES-ELKMADFTDETLEAFSESLPAEGNIYNP---VDIVGDADNARFKEALDVALA
gi|495596763                  TDAIGES-NLEMADFTDETLEAFSEALPAEGNIYNP---VDIVGDADNARFKKALDVALA
gi|495880785                  TDAIGES-ELQMADFTDETLEAFSESLPAEGNIYNP---VDIVGDADNARFKEALDVALA
gi|490143607                  TDAIGES-ELQMADFTDETLEAFSESLPAEGNIYNP---VDIVGDADNARFKEALDVALA
gi|543936081                  TDAIGDS-GLEMASFTDESLEQLEEAMPSEANIFNP---VDVLGDASAETYADALDIVLD
gi|495848934                  TDAIGES-ELRMADFTDETLEAFSESLPAEGNIYNP---VDIVGDADNARFKEALDVALA
gi|495598998                  TDAIGES-DLEMADFTDETLEQFSETLPPEGNIYNP---VDIVGDADNARFKDALDVALS
gi|653106697                  TDNVEAR-SLTMARFTKETIEELRGGLPAEAALYNP---VDVLGDARADRYRFALERVLA
gi|503672906                  ADACEKS-SLELPTLPTETVEKLRKVLPPYASFYNP---VDITGDSDAERYEKTLSLLLE
gi|503664056                  ADECQRQ-DLSLAGFEEKTIDELKEKLPPAANIYNP---VDVLGDADPDTYEYALNTVLE
gi|491119178                  TDAIGES-ELKMADFTDETLEAFSESLPAEGNIYNP---VDIVGDADNARFKEALDVALA
gi|494803673                  TDAIGES-ELEMADFTDETLEQFSETLPPEGNIYNP---VDIVGDADNARFKDALDVALS
gi|527026513                  TDAAVRH-GLKLATLSEETRAKLKTHLPPTASLGNP---VDVIGDATHERYEAAIRTVVE
gi|499501263                  ADAVEHT-GFKVAEPPSNKTNSLRGRKPIYSDIESP---VYVLGDAPAALYVEAISTAQE
gi|527027530                  TDMTISS-GLQLAEFKEDTIETLASHLPAAANLHNP---VDVIGDAAQDRYENALAAVIR
gi|490709675                  TDAIGES-DLEMADFTDETLEKFSEALPAEGNIYNP---VDIVGDADNARFKEALDVALA
gi|505217720                  ADAVELA-GMKVQEHGQNERKAAIQQPQKIFKPVNP---VDILGDVDPGVYVTAIKAAQT
gi|502928362                  ADAVEQA-GLQVAMLDKNTAAALKEKLPRAASVGNP---IDVLGDAEPERYAAAVTAAQD
gi|818273681                  TDEVIDS-GLSLAQITAASQKKLTAVLPAWANFHNP---FDILGDAKAKRYEATLKIILA
gi|495687395                  SDAIEEA-HLSMARFTKETLDALRANLPPEANIYNP---VDVIGDARADRYAFALEAVLK
gi|780810791                  TDRIEHH-KLTMARFNKNTVEGLRTSLPAEANVYNP---VDVLGDAGADRYRLALEKVMT
gi|837735913                  TDALVEG-GGELARISDGTMEELNGFLPAPWSHGNP---IDVLGDANPDRYAQALETASD
gi|504769598                  TDMSEQS-GLKLATFSDETVKELKKYLPSTANFHNP---VDVIGDAAKDRYENTLATVLS
gi|490130053                  TDAAIKA-GLEIAELTTETKEKLNEGLPATASVKNP---VDVLGDASPERYAFTLDTVLA
gi|495367821                  TDAIGES-ELQMADFTDETLEAFSESLPAEGNIYNP---VDIVGDADNDRFKEALDVALA
gi|492948769                  TDAVGDS-RLSMASFTDETLDAFSEKLPAEGNIYNP---VDIVGDADNERFRDALDLALG
gi|737262076                  ADALERE-GLEICSVSNELRTAIQHILPSVSRVNNP---MDVSADAEPADYAALITEVQK
gi|653113960                  TDTVEAS-GMAMARFTKDTIDALRQSLPAESNIYNP---VDVLGDAGADRYHTALEKVLA
gi|491112558                  TDAIGES-ELKMADFTDETLEAFSESLPAEGNIYNP---VDIVGDADNARFKEALDVALA
gi|409983173                  ADATEKS-SLNMARLSNSTIDRMKEFLPPYASLYNP---VDLIGDAPAERYRKTLEVVID
gi|499884736                  TDALIRS-GGHLAELSQETLQSLDGLLPAAWSHGNP---IDVLGDADPERYARTLEAAAR
gi|851138448                  TDVAIKN-NLEIAELTCETKQKLKDGLPATASVKNP---VDVLGDASPERYAFALETVLA
gi|910013568                  TDAIGES-ELQMADFTDETLEAFSESLPAEGNIYNP---VDIVGDADNDRFKEALDVALA
gi|506422795                  TDTVERS-GLAMAEFTPETIQRLQAKLPPNANFFNP---IDVIGDATPDRYAWAIESALA
gi|490165442                  TDAIGES-ELKMADFTDETLEAFSESLPAEGNIYNP---VDIVGDADNARFKEALDVALA
gi|503589277                  TDNVEAR-SLTMARFTKETIEELRGGLPAEAALYNP---VDVLGDARADRYRFALERVLA
gi|506340967                  ADATEKS-SLNMARLSNSTIERMKEFLPPYASLYNP---VDLIGDAPAERYRKTLEVVID
gi|500958700                  TDNVELK-NLKMARFTKETLNELRSYLPPESNIYNP---VDVLGDAKADRYRFALEKVLA
gi|494485266                  TDAIGES-ELKMADFTDETLEAFSESLPAEGNIYNP---VDIVGDADNARFKEALDVALA
gi|655011263                  TDAVERS-GLAMAEFTPETIRRLQEKLPPNANFFNP---IDVIGDATPDRYAWAIEAALA
                               *                                                          

gi|765347354                  DPNVDSAILISLPPTFLPAEKLAQEIAGVIKE---YKKPVMVCFMKGEPMLAARAYLEEA
gi|499711189                  DPNVDAVLLIGLPPTFLPAERVAQAIAAVAKK---YDKPVLVCFMTGKAMEDGRRYLEER
gi|921148484                  DPNVDAVLLIGLPPTFLPAERVAQAIAAVAKK---YDKPVLVCFMTGKAMEDGRRYLEER
gi|647121321                  DEGVNGVIHLSVPPTFLIPKEMGKLSAEAIKKY---NKPVTVCYLAGQWVQEGREALERE
gi|740213068                  DPVVEGVCVILTPQAVTDVENIAKEIADKSQKT---DKPIFACFIGGRKVKEGISLLKKV
gi|503675359                  DRYVDGICVILTPQAVTDVENVATEIVRISQNT---EKPVFACFIGGKKVSSAIKILKSQ
gi|551231531                  DPNVDGVCVILTPQAMTDVENVAKIMLEKSKET---EKPFVGCFIGGPKVREATSYLKTN
gi|740220359                  DPNVDGVCVILTPQAVTDVENVAKIMLEKSKET---EKPFVGCFIGGPKVREATSYLKTN
gi|655458900                  DPNVDGVCVILTPQAMTDVENVAQIMVEKSNQT---EKPFVGCFIGGPKVRESTSYLKTN
gi|374853344                  DPNVNGVIVIAAPHILMSLENIARNIVRAVQET-NTEKPVLACLMAVTDARPAIEILEAI
gi|780830623                  DEEVDGALVILTPQSMTNAIGTAEAIVRIAKRS---HKPILCCFMGIIDVSAGVKYLQEN
gi|500973430                  DDGVDGVIVVATPQSMTDPVGIAEVIAKAKKTT---DKPILPCFVGGVVMDEGVKVLRKY
gi|504217823                  DSGVDGILVLATPQAMTDPVAIAEVICDIKKQT---DKPILPCFIGGVVMDEGVQVLKRH
gi|282157902                  DEGVDGILVLATPQAMTDPVAIAEVIGEAKKTT---DKPILPCFVGGLVMDEGVAVLKRH
gi|499181166                  DENVDIVLTILTPTAQMDFLKAAESVVG---------KNAVCCFMGGESVDESERILRSS
gi|494421823                  DTNVDVILVILTPQTMTEIEKTAEVIGEISHRT---DKTIVTSFMGGKRTESAFKILAQK
gi|654872300                  DEGVDGALVILTPQSMTDALGTAKAIAGIARQT---AKPILCCFMGIVDVSAGYRYLQEN
gi|851169105                  DENVDIVLAILTPTAQMDFLKAAESVVG---------KNAVCCFMGGESVDEPERILRSS
gi|655462640                  DEVVEGVCVILTPQAVTDVDNIADVIVNSSQNT---DKPVFATFIGGKRVKNAITKLKNM
gi|818461638                  DKNVDGVIVIATPQITTEVKKTAEVIVAMQRKY---KKPVIASFMGGKKISEGVKVLAEN
gi|502960341                  DPHVDGIIVLTSPQAMTEVDKVAGIVADKVQTS---TKPILCSFVGGTQVSEGERILNDY
gi|501640988                  DGDVDGAIVVLTPQKMTDVLETAQMVPRVLEGV---VKPVLCSFMGIVDVSVGVRYLEEN
gi|654862643                  DGDVDGAIVVLTPQKMTDVLETAQMVPRVLEGV---VKPVLCSFMGIVDVSVGVRYLEEN
gi|503325309                  DPNVDILLPILVPQALIKAEKVADAIVNAAKGL---DKPVLCCFMGDEAVQEARRVLHKN
gi|91200872                   DPNVDAILAILTPQAMTEIEKTAEAICEIAGYA---DKTIATSFMGGKRIESALKIMCQR
gi|653120608                  DEGVDGAVVILTPQSMTNALATAEAVVKVARES---TKPVICCFMGVVDVSKGVQYLQEQ
gi|551228656                  DQRLNGLLVILSRTATVNPDEVAEILTK--DKA---QKPIVACFLGEESVKKARKKLLKG
gi|918693247                  DPNVDTILVILTPQTMTEIEKTAEVIGEIANRT---DKPIATSFMGGKRIGTGLEVMRQR
gi|764392019                  DDNVDGAIVILTPQAMTDILETAEIVPAVAKNT---DKPVLCSFMGIVDVSEGAEYLQKN
gi|518006236                  DPNVHMVVAMVAPTDLLDITAVARTIASFAGKV---DIPIATALVGGQNMAEGAALLRAA
gi|700403736                  DPAVDAILVILTPQVMTRPAATAMALAMHLDGS----KPVVASFMGGTDVMPGRSQLTGA
gi|501880617                  DDGVDGALVILTPQSMTDVEGTAKAIVKVARRS---SKPILSCFMGIVDVSAGVKYLQEY
gi|493986573                  DPNVDGVFVILTPQSMTDIEAIAREIVNVAGRF---EKPLMASFMGEKDVAVGIDILQRN
gi|501540082                  DNSVEGICVILTPQAVTDVDNIADVVISSANNT---DKPVFATFIGGQRVRNAINKLKGF
gi|902805715                  DDNVDGAVVILTPQAMTDIMETAQVVPKVAAQF---DKPVLCSFMGMVDVSAGVDYLQSH
gi|818437997                  DTRVNAVAVLYCHTAITNPLEIAQALVRAVRET-GSKKTIVASFIGGEEVSNACSFLTEN
gi|501127440                  DENTDSALVILTPQSMTNAIKVARVISKIARRT---PKPVVCAFMGVIDVSEGVRHLQEN
gi|917070316                  DPIINSLLVIVSPSENMNLNKVAETVASCAADI---SKPVFCCLMGRKNSEEARKIFSAA
gi|521284236                  DPSVNMLMIMMAPTDTIDIPSAAEAVSKFRDAK----IPIVAAMVGGEEISKGSLILRNA
gi|653103648                  DENVDGAMVILTPQSMTDVTGTAEAVVKIAKRT---SKPVVCSFMGIFDVSAGVKILQQH
gi|500018103                  DANVDGALVILTPQSMTNALGTAEAIVKIAKRS---QKPILCCFMGIIDVSAGVKHLQEN
gi|752799183                  DENVDGAMVILTPQVYTQVNETAESIVKAKDPK----KPIFSIFMGGKTISAATKYLMEN
gi|332179352                  DENVDGAMVILTPQVYTQVNETAESIVKAKDPK----KPIFSIFMGGKTISAATKYLMEN
gi|700404864                  DDSVDAIIVILTPQAMTDPRETARRIARSIDGS----KPVLASFMGGKEVLPGRQELTAA
gi|516841676                  DPTVHSLLVMLTPTAAVGIEDTAKAVARTAERC---GKPVFASFIGGRRVGAGRKILREA
gi|649575786                  DPNVDALLVLFTPQAQSDVAETAEVIAELAEAQPEPRKPVVASFMGEHSLQPALTILNQR
gi|780897801                  DENVDSLVVLICPTAVTEAEETARSIVEAHRSR--PDKPVFAALMGGESLAGGSEVLSAA
gi|500795649                  DPYVDAVLVLFTPQAVSKPEDVARTIVEVAA---GSAKPVVTSFMGAATIGEALRILNDH
gi|503590819                  DPNVDGIIYLVTPQSVTDAEGIAKVAIEHAATS---EKPILCSFFGGTSFGGAEKLLAKK
gi|410597370                  DPNVDGVIYLVTPQSVTDPEGIAQVAIDHAKKT---EKPILCSFFGGTRFEGAEKLLAEE
gi|502803116                  DPNVDGVILLTSPQAMTDVTSIARIVIQKVEYS---DKPVLCSFVGGTRVMEGNFILVAG
gi|908599928                  DPAVNSLLVIIAPTVNLDFTEVAKAVVQGMGEV---SKPVFCCLMGRKNSAEAREIFAEA
gi|752615567                  DPNVDSVVVLMCPVGVTEPIETTEALLEMRQSF--PEKPIFAAYMGGETLAGGAAMLAKA
gi|530785766                  DDRVNTVIVLYCHTAITNPGEIADALLKAIKET-GSKKTVLASFIGGDEVSVACSKLTEN
gi|488456804                  DPNVDSVVVLMCPVGVTEPIETTEALLEMRQSF--PEKPIFAAYMGGETLAGGAAMLAKA
gi|516755841                  DPNTDSVILLMCPTAVTEPVETSRVFIEMRDRY--PEKPFFAAYMGGGSLQEGADMLAQA
gi|500208189                  DPNVDSVVILVCPTAAADPENIAGKIIELHNKH--PDKPVFAAYMGGFALAEGVKMLTRA
gi|919589514                  DDRVHTVIVLYCHTAITNPGEIADALLKAIKET-GSKKTVLASFIGGDEVSVACSKLTES
gi|566005248                  DPNVDGVIYLVTPQSVTNPEGIAQVAIDHAQKT---KKPILCSFFGGTRFEGAEKLLAEK
gi|242123401                  DPAVNSLLVIIAPTVNLDFTEVAKAVVQGMGEV---SKPVFCCLMGRKNSAEAREIFAEA
gi|493648951                  DDNVGMALVLTCPTAVLDYNQLAADTVELQQEY---DKPIAACFMGGERVDAASDVMKDA
gi|495596763                  DENVGSAIVLTAPTAVLDYTQLAEDTVELQEKH---DKPIAACFMGGERVNAASDVMKDA
gi|495880785                  DDNVGMALVLTCPTAVLDYNQLAADTVELQQEY---DKPIAACFMGGERVDAASDVMKDA
gi|490143607                  DDNVGMALVLTCPTAVLDYNQLAADTVELQEEY---DKPIAACFMGGERVDAASDVMKDA
gi|543936081                  DPNVGSVIVVSSPQSI-DFENLAEVMIEKHEEY---GVPMAASLMGGETAEKPAEMLGEA
gi|495848934                  DDNVGMALVLTCPTAVLDYNQLAADTVELQQEY---DKPIAACFMGGERVDAASDVMKDA
gi|495598998                  DENVGSAIVLTAPTAILDYEQLAEDTVELQEKY---GKPIAACFMGGERVEPASDLMKDA
gi|653106697                  DPNVDSVVVLMCPTAVAQPLETTRAVIELQKKY--PHKPVMGVYLGGESMAEGARVMSEA
gi|503672906                  DKSLNGLLVILSRTAMVDPEAVARILSD--KKD---IKPLAACFIGEESVRKARSHLLKK
gi|503664056                  DENVDGIILLISPQAMTDIENISSRVAKIIQSA---TKPVLCSFVGGTKISAGEKILTGS
gi|491119178                  DDNVGMALVLTCPTAVLDYNQLAADTVELQQEY---DKPIAACFMGGERVDAASDVMKDA
gi|494803673                  DENVGSAIVLTAPTAILDYEQLAEDTVELQEKY---GKPIAACFMGGERVDPASDLMKDA
gi|527026513                  DDGVDGAIVILTPQAMTDILETAEILPRVAADV---NKPILGSFMGMVDVSEGVEYLQSH
gi|499501263                  DSNVDAIVLVLTPAAMTEAKAVLLGIAEVLDGS----KPLLCCLMGGGAYVPPMHELVDA
gi|527027530                  DEGVDGALVILTPQSMTNALGTAEAVVSIARRT---HKPILCCFMGIVDVSSGVKHLQEN
gi|490709675                  DENVGSAIVLTAPTAVLDYNQLAADTVELQEKH---DKPIAACFMGGERVDAASDVMKDA
gi|505217720                  DSDVDAILIVLTPQAMKRPAETASAIVTCIDGT----KPIVAAFMGGHETTLLRKELVAA
gi|502928362                  DPAVDAIVVILTPQAMTQPAATARAITSALKGD----KPVLAAFMGGVEVMPGRTELVAA
gi|818273681                  DKQVDSVLVILTPQTMTEIETTAKAIINCKKKT---KKPIVVNFMGGRLVTEAVRTMRSD
gi|495687395                  DPHVDSVVVLVCPTAVTDPVNIAHKIIELHRKY--PDKPLLTAYMGGITLADGVKILTQA
gi|780810791                  DESVDSAVVLVCPTAVTNAEGIARVIIEAHRSY--PEKPMFAAYMGGEMLAGGAHMLNVA
gi|837735913                  DPDSDGMLVILTPQDMTDPTGTAEKLAPYAR---SSKKPVIASWMGGPNVAEGKEILNQA
gi|504769598                  DRGVDAALIILTPQSMTDAIGTAEAIVKIARNS---IKPIVCSFMGVVDVSDGVKLLQKH
gi|490130053                  DPNVDGVIYLVTPQSVTDPEGIAQVAIDHASKT---EKPILCSFFGGTRFEGAEKLLAAK
gi|495367821                  DDNVGMALVLTCPTAVLDYNQLAADTVELQQEY---DKPIAACFMGGERVETASDVMKDA
gi|492948769                  DENVGCAVVLTAPTAVLDYEQLAADTVELQEKY---DKPVAACFMGGERVKPAAEALSDA
gi|737262076                  DPAVDAVLVVLAPQYMTQPAVTALAIAETQDFS----KPVLASFLGGDDVMPSRRELATL
gi|653113960                  DPNVGSAVVLVCPTAVTDPVPTAQAIVDLHHKH--PDKPVLAAYMGGPMLAPGAELLSKS
gi|491112558                  DDNVGMALVLTCPTAVLDYNQLAADTVELQEKH---DKPIAACFMGGERVDAASDVMKDA
gi|409983173                  DPQVHSILVLLTPTASAEIMETAQAIIDVAKTT---KKPIFVNYMGGMRTRPGQKLLTDA
gi|499884736                  DPESDGMLVILTPQDMTEPTATAEALTPYAR---GTGKPVLASWMGGQQVAAGVSILNGA
gi|851138448                  DPNVDGVIYLVTPQSVTDAEGIAKVAIEHAKSS---EKPILCSFFGGTSFEGAEKLLAEH
gi|910013568                  DDNVGMALVLTCPTAVLDYNQLAADTVELQQEY---DKPIAACFMGGERVETASDVMKDA
gi|506422795                  DPNVDGLIVLFTPQAVSDPVVTARLIVDLTR---QSTKPVVTSFMGGSSIGEAVRVLNEA
gi|490165442                  DDNVGMALVLTCPTAVLDYNQLADDTVELQEKH---DKPIAACFMGGERVDAASDVMKDA
gi|503589277                  DPNVDSVVVLMCPTAVAQPLETTQAVIELQKKY--PHKPIMGVYLGGESMAEGARLMSEA
gi|506340967                  DPQVHSILVLLTPTASAEIIETAEAIIEVSKKT---KKPIFVNYMGGQRTRPGQKMLTDA
gi|500958700                  DPGVDSVVVLVCPAGVTEPLETARTMIELGKAY--PEKPLFAAFMGGERLHGGVRALSEA
gi|494485266                  DDNVGMALVLTCPTAVLDYNQLAADTVELQEKH---DKPIAACFMGGERVDAASDVMKDA
gi|655011263                  DPNVDGLIVLFTPQAVSDPLVTARIIIELSK---QTTKPIVTSFMGGASITSAVEALNAA
                              *                                                           

gi|765347354                  GIPTFDTPAQASRALINMTKAAARLDFQGS--GF--SDV---GKA-AGKAHQLVEGAAKE
gi|499711189                  GIPTFDTPDRAARALINLIKAGNRLNTGNS--NL--SAV---EKQ-GYTPHPLVTQASRE
gi|921148484                  GIPTFDTPDRAARALINLIKAGNRLNTGNS--NL--SAV---EKQ-GYTPHPLVTQASRE
gi|647121321                  GIPTFDMPDRAAKAMINMVKRGLMLDAMKD--NKFEESLA---VD-SQNMSKIIQDAKEK
gi|740213068                  EIPCYQDPSTAISAYRKLVDFIEFKNKKEL-EYI-KIDI---PEENKQKVSLILEALQDA
gi|503675359                  QIPCYSDPSVAISSYKKLIDFSIIKNKKEP-EIP-KIEI---SLENKEKVRLILEILENA
gi|551231531                  NIACYEDPLIAINAYSKLVHYVKYKHREED-EYI-KFPI---SEEVKKEIGLMLEALRDA
gi|740220359                  NIACYEDPLIAINAYSKLVHYVKYKHREED-EYI-KFPI---SEEVKKEIGLMLEALRDA
gi|655458900                  NIACYEDPLIAINAYSKLVHYVKYKHREED-EYI-NFPV---SEEVKKEIGLMLEALRDA
gi|374853344                  NIPNYSFPERAARALAAMARYHDWVHRPRT-EYK---VF--TDIQ-IERAREIIAHAKRD
gi|780830623                  GVPVYPFPEQAAKAFGAIYRYSKWLNRQEL---A-PFSL---KHD-KAAAREIVETNLAA
gi|500973430                  KLLNYNAPERAAYTMRMLTKYNSIRNRVFE---K-PRQF---EVD-KDTVRKVIDDARKA
gi|504217823                  GLYNYDDPARAAYAMRMMARYNRISQRVYP---Q-PRQF---DVD-REKVRGIIDRARKM
gi|282157902                  GIYNYDDPSRVAYTMRMMTRYQKIRQRVYV---E-PRRF---DVD-REKVRKIIDNSRNM
gi|499181166                  GIPNFFDPVRAVRAISVLGRYSKISAKERV--KE-DLDV---SVE-REKAEEIIEKLLES
gi|494421823                  KIPNYVFPERAVSAIEAMYHYTLWQKKPLP-KIE-EIQI---QKE---NVSSLIKKLRQA
gi|654872300                  GIPVFKFPESAAKALGALYRYSKWLNRQFL---A-QFTL---KHD-QETASAIIAAHVQQ
gi|851169105                  GIPNFFDPVRAVRAISVLRRYSEISAKERV--EE-DLDV---SVE-REKAEEIIEKLLES
gi|655462640                  RIPCFSDPSIAINAYRRLIDFVEMNNKKMS-DGS-PIKM---PEENIKKVAEILQKLQTQ
gi|818461638                  KIPTFDFPERAVRAFEAMFEYSEYLDRKDK-TDL-ILTE---NIN-KDRVNNLLREAHVA
gi|502960341                  SIPNYPFPERAVASMRALSTYNYIRKQSYT---K-PPEI---TAD-KETVKSIIDEASQS
gi|501640988                  NIPNYSFPEEAVRALKSMVHFSKDVEPNENIRRE-YVHY---DVD-SKAVNAIIKEKLKD
gi|654862643                  NIPNYSFPEEAVRALKSMVHFSKDVEPNENIRRE-YVHY---DVD-SKSVNAIIKEKLKD
gi|503325309                  GFPMFTFPDSLGRVLASMKFYADWIEKSHR-KTE--WEIRR----HRSTVEEVLSQYKYQ
gi|91200872                   KVPNYPFPERAIYAIEAMYQYTLWQSKPAP-ETK-NFIV---RKE---RVSAIFTQMKQK
gi|653120608                  GYPVFRFPENAAKAFGVLYRFSKWINRQQL---A-EFTQ---DND-RQEAERIIRECLDQ
gi|551228656                  KVPHYEYPEEAVKVLEKAWLYEWWRKKPPA---K-VKKL---KVN-FKQVAETLQIVRSE
gi|918693247                  KVPNYPFPERAISAVEAMYKHTLWQKKPAS-KIK-KFII---QKE---KATSIVEKIRQM
gi|764392019                  GIPNYIFPEAAVRSMAAMANWRAKLEAEGR-KSK-HVQA---NCE-LG--HNMIMDSMGK
gi|518006236                  GVPNYDSPDRAVWALGAMDRYREMRGRPAP---SPAPAV---EGD-RDAVRKVLEKAKAE
gi|700403736                  GLPDYDSPERAVAALKAMYHYALWKNRPPR--MV--TRF---PVN-SRRVERIITRRQRT
gi|501880617                  GYPVYKFPENAAKSFAALFRFSKWLNRQHL---E-QYEL---KHD-KKRAAEVIKGCLDA
gi|493986573                  RIPHYTLPESMARSFAAAYRFYQQLQQEKE-EFR---PF--EDVN-IQLVQKILEEAKAK
gi|501540082                  RIPCFTDPSIAIHAYRKLVDFVQLKSKEIS-DEL-QIKI---PEQNIEEVKKIIQSLQSQ
gi|902805715                  GVPNYVFPEAAVRAFAAMARYGERLKPRRR-WVR-PMPA---DCP-LG--RQIVEESLSR
gi|818437997                  NIPCYESPEKAIAALGILYKYSKIRERVEK--KT-HIKV---QAD-IDKARELISSVLRE
gi|501127440                  HIPVYRFPENAAKAIAALYRSEQWVHRQYL---A-QFTF---SHD-KKRARQIFETCRQE
gi|917070316                  GIPVYDFPKQAVRAMDSMYKYAIWKGRASR---T-FEVP---DRD-LDAAREVIDAALKS
gi|521284236                  GIPIYPSPERAVRALGAMAAYLDIKSSAVE---NCPDEFI---IN-RDDVQGIINAASAE
gi|653103648                  HIPTYTFPENAAKALGILNTRSKWLNRQIL---A-QYEF---KHA-KEKAGEIIKGCFNR
gi|500018103                  GIPVFRFPEHAAQAFAALYRYSKWTGRQHL---A-QFAF---QHD-VERAAEIIRTNLSR
gi|752799183                  SVPNYSFPERAGFVFKSMHDRRIWLNKPEP-V---YRKF---DTK-FELAEKSLRSEDRS
gi|332179352                  SVPNYSFPERAGFVFKSMHDRRIWLNKPEP-V---YRKF---DTK-FELAEKSLRSEDRS
gi|700404864                  SLPDYESPERAVAALKVMYQYATWKNRPPR--VV--TRF---RVN-RRRASRIVSRNISN
gi|516841676                  GIPCYDFPAAAVESIYAMHSHAVRRHRPQP---E-YLDA---YRD-VERARKVLRESAAR
gi|649575786                  RIPNYPFPERAVAALKAMDTYAQRQQQPEG-E---YVTF---EVD-RQRVQHTFDAVRAQ
gi|780897801                  GVPSYTFPETAVSVISGMTRYSRLRQTQEA-PAA-EKIS---GID-PRLVKESFAKVKDE
gi|500795649                  RIPNYAFPERAIAALGAMVAQRHWVERPPE-E---YVRF---DVD-AERVRALFTRVCSE
gi|503590819                  QVPNYLYPKRAVKSMKKLYDYSIIKDQEYP---K-PHEF---DVD-KVFVKNIIEDAKEK
gi|410597370                  QVPNYLYPKRAVKSMKTLYDYTIIRKQEYP---K-SPEF---DVD-KNLVKNIIENAREK
gi|502803116                  GVPNYIFPERAVASMGALCDYGKRRNMIFP---L-PEPV---HSD-RKMASALLGKAAAK
gi|908599928                  GVPVYDFPKQAVRAMDCMHKYAVWKGRPPR---T-YFTP---EHD-VDAARAVVDNALRS
gi|752615567                  GVPCFTFPEPAIASISGLVRYNEVLDVPKG-NGN-QDLA---NID-RKGVKAIFYDVIKD
gi|530785766                  GVPCYESPEKVASSLGAMYRYIQALEKLER--RT-EVSL---SVN-VELARQIVKNALKE
gi|488456804                  GVPCFTFPEPAIASISGLVRYNEVLDVPKG-NGN-QDLA---NID-RKGVKAIFYDVIKD
gi|516755841                  GIPCFTFPEPGINAIKELVNYGKFKNTPLA-GDE-LVFP---DVD-KRAVKAIFYDVVKD
gi|500208189                  KIPTFTFPEPAIHSISGMVKYARHSDHETE-GEE-ISYN---DID-PNQVKAVFYDVIRD
gi|919589514                  GVPCYESPEKVASSLGAMYRYIQALEKLER--RT-EVSL---SVN-VELARQIVKNALKE
gi|566005248                  QVPNYLYPKRAVKSMKTLYDYTIIREQKYP---K-SPEF---DAD-KALVKNIIENAREK
gi|242123401                  GVPVYDFPKQAVRAMDCMHKYAVWKGRPPR---T-YFTP---EHD-VDAARAVVDNALRS
gi|493648951                  GIPNYFDPSRAVDGLEALSKYADIRQREYD---A-PTEF---DVD-RERAREILETVEDR
gi|495596763                  GIPNYFDPSRAVDGLEALAQYADIRERDYD---E-PTEF---DVD-RERAREILESVKER
gi|495880785                  GIPNYFDPSRAVDGLEALSKYADIRQREYD---A-PTEF---DVD-RERAREILETVEDR
gi|490143607                  GIPNYFDPSRAVDGLEALSKYADIRQREYD---A-PTEF---DVD-RERAREILETVKDR
gi|543936081                  GIPSYFDPARGVDSLDALREYAEIRSHEYV---D-ATDF---DVD-RERAREILERTKER
gi|495848934                  GIPNYFDPSRAVDGLEALSEYADIRQREYD---A-PTEF---DVD-RERAREILETVEDR
gi|495598998                  GIPNYFDPSRAVDGLEALAQYADIKQREYD---E-PTDF---DVD-RERAREILESVKER
gi|653106697                  GLPCYTFPEPAIAAIDGLVRYAKFRSAPAG-GND-LDYP---DVD-KKAVKAVFYDALRD
gi|503672906                  HIPHYEFPEEAVSAFEKAWIYEYRRKRPPV---K-IKRL---KVD-FEKAAQVLQTLRLE
gi|503664056                  GIPNYTFPERAVASMRALSSYRKIRKKEYH---S-PPVI---EAD-RDTVARIIEKAQEK
gi|491119178                  GIPNYFDPSRAVDGLEALSEYADIRQREYD---A-PTEF---DVD-RERARDILETVKER
gi|494803673                  GIPNYFDPSRAVDGLEALAQYADIKQREYD---E-PADF---DVD-RERAREILESVKER
gi|527026513                  GIPNYVFPEAAARSMAAMVRFGERLATRER-RRV-ITRM---PCD-ADGVARFFRVKLAA
gi|499501263                  GLAIFPTPERAVAAFSAMYNHASWRSLPPR--IV--TRF---RVN-RRRAGRIIQRSQAS
gi|527027530                  GIPVFRFPEAAARAFGTLYRYSQWLNRQSL---A-QFTL---SHD-VAGARDIINDCLER
gi|490709675                  GIPNYFDPSRAVDGLEALAQYADIRQREYD---A-PTEF---DVD-RERAREILESVKER
gi|505217720                  GLPLYKSPERAVAALKAMGEYAAWKKRPPR--TV--TRF---KVN-RRRVERILSRRQRT
gi|502928362                  GLPDYPSPERAITALKAMHDYASWRRRPPR--VV--TRF---RVN-RRRAERIITRRRRS
gi|818273681                  QISTLQFPEQAARSLAMLTKFAG--QQKQK-STK-FNFT---DIN-KKAVTKIFTDAQNR
gi|495687395                  KIPVFTFPEPAVRSLAGMVNYMRRLENRPE-GEE-IRYD---DIN-PDKVKAIFYDVIRD
gi|780810791                  RIPCFTFPETAIAAIAGMSAYANRKSAGKP-VVM-GEIQ---GVD-RHVVKEIFQRVKAD
gi|837735913                  GIPTFDYPDTAARAFDNMWRYTYNLRGIYE--TP-SLAV-EEDVG-REMARRMIDDARDA
gi|504769598                  KIPVYQFPESAARSLGALREGMKWIFRKIL---P-QYDL---VYD-TAKAKQIIEKYVQE
gi|490130053                  QVPNYLYPKRAVKSLKTLYDYTVIREQEYP---K-SPEF---DVD-KNLVKNIIENAREK
gi|495367821                  GIPNYFDPSRAVDGLEALSEYADIRQREYD---A-PTEF---DVD-RERARDILETVKER
gi|492948769                  GIPNYFDPARAVNGLDALSRFREISEREFD---E-PTTF---DVD-RERAREILSSVEGR
gi|737262076                  RLPFYDTPERAVAALKSLFDYGQWRRRPAR--HV--VRF---PVN-RRRVERIIARRQRT
gi|653113960                  GIPCFTFPEPAINAISGMSRYSAM-QARPE-EHP-ERAI---HAD-RGTVKTIFDQVRQE
gi|491112558                  GIPNYFDPSRAVDGLEALSKYADIRQREYD---A-PTEF---DVD-RERAREILETVKDR
gi|409983173                  GIPCSIYPEPLIKSIETMYNYYLWRQTPAQ---E-YPEV---RRN-RQKARLVINEARAK
gi|499884736                  GIPTFDYPDTAARTFTSMWRYTYNLRSIYE--TP-ELAADDETID-REAAAEIIREAREA
gi|851138448                  QIPNYLYPKRAVKSLKTLYNYSIIKDQEYP---D-SPDF---DVD-KEIVKNIIQEAQEK
gi|910013568                  GIPNYFDPSRAVDGLEALSEYADIRQREYD---A-PTEF---DVD-RERARDILETVKER
gi|506422795                  RIPNYLFPERAVQSLAAMYHQSLWQRRPAP-T---YRHF---EVD-RARVAQLFADVRAS
gi|490165442                  GIPNYFDPSRAVDGLEALSEYADIRQREYD---A-PTEF---DVD-RERAREILETVEDR
gi|503589277                  GMTCFTFPEPAIAAINGLVSYSEFRSAPAG-ESD-LNYP---DVD-KKAVKAVFYDVMRD
gi|506340967                  GIPCSIYPEPLIKSIETMYNYYLWRQTPAQ---E-YPEV---RRN-RQKARLVINEARSK
gi|500958700                  KIPCFTFPEPAISAISGLVGYARTRERPQK-EEV-FNFK---DLD-KKIVKAIFYDVKKD
gi|494485266                  GIPNYFDPSRAVDGLEALSKYADIRQREYD---A-PTEF---DVD-RERAREILETVEDR
gi|655011263                  RIPNYLFPERAVQSLAAMYRQSLWQQHPAP-T---YRTF---LVD-RERVANLFSKVRAA
                                     *                                                    

gi|765347354                  -MRNLL-EPE---AIKLLSDYGLRMYPHFLVNSREEAVKAAKEIGFPVVLKIVSPQIIHK
gi|499711189                  -GRNLL-EPE---AIEVLRDYGIKMQPGRITHSREEAVRCAQEIGYPVVLKIVSPQIVHK
gi|921148484                  -GRNLL-EPE---AIEVLRDYGIKMQPGRITHSREEAVRCAQEIGYPVVLKIVSPQIVHK
gi|647121321                  --NVNLTEVE---SRKILSEYHIDFGKYVLANNIEDAICKVEKIGYPLVMKIMSPDIIHK
gi|740213068                  -GVTAVGDEN---ATKILSLYGFKFPKRSLARTPEEAVKLAEEIGYPVVMKISSPQILHK
gi|503675359                  -GVSSVGEEN---ATEILSLYGFNFPKKALAKTPEEAVEIAEKIGYPVVLKVSSPNILHK
gi|551231531                  -GVSVIGEEN---AMKILSLYGIEFPRRGLARTADEAVKIAEQIGYPVVMKISSPHIIHK
gi|740220359                  -GVSVIGEEN---AMKILSLYGIEFPKRGLARTADEAVRIAEQIGYPVVMKISSPHIIHK
gi|655458900                  -GVSVIGEEN---AMKILSLYGIEFPIRGLARTADEAVKIAEQIGYPVVMKISSPHIIHK
gi|374853344                  -GRRLLLEPE---AHDLLKAYGFPVLKYRLAKSEAEALQAAHEIGYPVVLKIVSPDIVHK
gi|780830623                  -GKTYLGEVE---GLDLLKAYGFKTLPTILTKTAEEAVREAEKMGYPVVMKIVSPQIIHK
gi|500973430                  -GISVLG-LE---ALPVLEAYGIPTLKYRIVDSADKAVATAKEFGYPVVMKIVSPQIVHK
gi|504217823                  -GITVLG-LE---ALPVLEAYGIPTLKYKMAAGVSDALQAAREIGYPVVMKIVSPDIVHK
gi|282157902                  -GITVLG-LE---ALPVLEAYGIPTLKYRIATSVNDAMQAAREIGYPIVMKIVSPDIIHK
gi|499181166                  -GGRVVGAEG---L-PVLEAYGIEVAPYGIARNVDEARDIAESIGYPVVLKVVSPDVVHK
gi|494421823                  -GHPQLNEEE---VKEVISTYGFRIPKSILATSEIEAVKAAEEIGYPVVIKISSPDILHK
gi|654872300                  -GSAALGELD---GLALLSCYGFKTLPTRLAATADDAVSIASEIGLPVVLKIVSPQILHK
gi|851169105                  -GGRVVGAEG---L-PVLEAYGIEVAPYGIARNVDEARDIAESIGYPVVLKVVSPDVVHK
gi|655462640                  -GISEIGGEE---AMQILSLYGFSFPERALAKTPMEAVAIAERIGYPVVMKVSSPHILHK
gi|818461638                  -GIFNLGDSLDSLAAKILRSYGVNVAKSQLTKNTEEAAEAAQSIGFPVVLKITSQDILHK
gi|502960341                  -KRLTLG-LE---SLDILRAYEIPTVKTKIVKNLKEAIKACKQIGYPVVMKIVSPDISHK
gi|501640988                  VDRVTLPQSE---ANEILKIYGFPVLQNRVATSPEEVKPIMDELGTPVVMKIISRDIVHK
gi|654862643                  VDRVTLPQSE---ANEILKIYGFPVLQNRVATSPEEVKPIMDELGTPVVMKIISRDIVHK
gi|503325309                  ---RLIGEKD---TRPILEAYGIPVIAGGFAANLNEAQKLYQEFGPSVVMKIVSPHILHK
gi|91200872                   -EAAYLSEED---AKQVISTYGFTIPKSIIATSETGAVKAAEEMGYPVVMKISSPDILHK
gi|653120608                  -GKTSLGELD---GLRLLQCYGFDVLPTELASSALKAGELAEGMGFPVVMKIVSPQILHK
gi|551228656                  -GRSHLLDHE---VKQILEAYGFVFPKSLVARTTDEAILAAKVIGYPVVLKVLSPQIQHK
gi|918693247                  -GRQYLCEDE---AKQVIAAYGFRIPQSILASTEAEAVQAAEEIGYPVVAKISSPDILHK
gi|764392019                  EEEHVMHQHE---ANTLLSCYGLPILKNKLAKDESELEKAAKEVGFPLVMKIVSPQIIHK
gi|518006236                  -ERTGLSEEE---GKSILTAYGVPVPAEGHAASADEAVHIAGTIGYPVVLKVSSPDIAHK
gi|700403736                  -GRLHLDEVK---GKAVLNAYGFKIPKGALAAGPEEAVEIAERIGFPVAMKIVSPDIINK
gi|501880617                  -GKTRLGELD---GIELLKCYGMSVLPTKLAKTAKEAIALASEMKYPVVMKIASAQILHK
gi|493986573                  -QRRHLSEYE---STQVLAAYGLPVVESHLAKSAKEAASLAAQIGFPLVMKVMSEQVIHK
gi|501540082                  -GVSEIGGEE---AMQILSLYGFSFPERALAKTPMEAVAIAERIGYPVVMKVSSPHILHK
gi|902805715                  TQGVLLHQQQ---ANKLLACYGMPVLPNRLVSEAGQLEAAVKEVEPPLVMKIVSPQIVHK
gi|818437997                  -GRYVLTPAE---AARLVSFYGIPVLQKILVRSPEEALRTARALGYPVVMEVESPDILHK
gi|501127440                  -GQTYLGELE---GNEVLSCYGFSVLPTKLAETPEQAVAIAKEMGYPVVMKIVSPQIIHK
gi|917070316                  -GHSELVEFQ---ARDIVTAYGLPTPESDLARSGDEAVILAERLGFPVVLKIASPDISHK
gi|521284236                  -GRTSLTESE---GKSILQAYGIKIPKKELASSADEAVMVAASIGYPVVMKISSPDIAHK
gi|653103648                  -KQMYLGELD---GLEVLKSYGFTTLTTILAKDEEEAAKTADRIGYPVVMKIVSPQIIHK
gi|500018103                  -GRTYLADAD---GNEILRCYGFPTLPTFTAKSREEALDYAESMGGPVAMKIISPQIVHK
gi|752799183                  -RRPSLGDWE---VREVFEGYGFTLPKTLLATTSLEASDFAEELGFPVVMKIASPDILHK
gi|332179352                  -RRPSLGDWE---VREVFEGYGFTLPKTLLATTSLEASDFAEELGFPVVMKIASPDILHK
gi|700404864                  -GIFQLNESK---AKKILDAYGFNILPGRLITSAEEAMEYARGIGFPVAMKIVSQDIIHK
gi|516841676                  -GEREVVEFR---AQEVASAYGLDVPGTLLARSSEEAVRGADAIGYPVALKIASPQISHK
gi|649575786                  -GRLELGEIE---AREVMAAYGLRLPDSYLARSPEEAVTLANRLGYPVVMKISSPDILHK
gi|780897801                  -GRLVLLGSE---SYQVAEAYGIPAAPVRLAVSPDEAALIAGEMGYPLVLKVASPKILHK
gi|500795649                  -GRVELGELE---AREVIEAYGMRLPKSLLAQSPEEAAEIAARLGFPVVMKISSPDILHK
gi|503590819                  -GIHTLG-LE---SLDILKAYGIPTVGTSITKTVEETVKSAEEIGYPLVMKIVSPQISHK
gi|410597370                  -GMHTLG-LE---SLDILKAYGIPTVGTAITKTSAETVKAAEEIGYPLVMKIVSPQISHK
gi|502803116                  -DKKTLG-LE---SFDLLKAYGIPVVEIGKASSVEEAIEESERIGYPVVMKVLSPDISHK
gi|908599928                  -GRSELVEFQ---ARDIVTAYGLPTPESDLARSGDEAVAIAEQLGYPVVLKIASPEISHK
gi|752615567                  -NRLVLLGSE---ATEIAKCYGIPAAPVVLATSPDEAAAEADKMGYPVVLKVASPKILHK
gi|530785766                  -GRTALTPSE---ASLLVSHYGIPVLLKKIARTPEEAVKIAKELGYPVVLEVESPDILHK
gi|488456804                  -NRLVLLGSE---ATEIAKCYGIPAAPVVLATSPDEAAAEADKMGYPVVLKVASPKILHK
gi|516755841                  -NRLVLLGSE---AYDVARAYGIPAAPIVLATSPDEAVEEAEKMGYPVVMKVASPKILHK
gi|500208189                  -RRSVLLGSE---AAVVAEAYGISTAPIKLAITPEEAISLADTMGYPVVLKIASPKIMHK
gi|919589514                  -GRTALTPSE---ASMLVSHYGIPVLLKKIARTPEEAVKIAKELGYPVVLEVESPDILHK
gi|566005248                  -GKHTLG-LE---SLDILKAYGIPTVGTAITTTEEETVKAAEEIGYPLVMKIVSPQISHK
gi|242123401                  -GRSELVEFQ---ARDIVTAYGLPTPESDLARSGDEAVAIAEQLGYPVVLKIASPEISHK
gi|493648951                  -DETRLG-VE---AMELLDAYGIETPAGDIVDDPADALEVAEDIDGNVVMKIVSPDILHK
gi|495596763                  -DETRLG-VE---AMELLDAYGIETPEGAIIDDPADALEVAEEIDGNVVMKIVSPDILHK
gi|495880785                  -DETRLG-VE---AMELLDAYGIETPAGDIVDDPADALEVAEDIDGNVVMKIVSPDILHK
gi|490143607                  -DETRLG-VE---AMELLDAYGIETPAGDIVDDPADALEVAEDIDGNVVMKIVSPDILHK
gi|543936081                  -DTNKLG-VE---AMELLEAYGIPTPQGAIVSEKNAAVEAAKDIDGDVVMKIVSPDILHK
gi|495848934                  -DETRLG-VE---AMELLDAYGIETPAGDIVDDPADALEVAEDIDGNVVMKIVSPDILHK
gi|495598998                  -DDTRLG-VE---AMELLDAYGIETPHGEIVDDPADALEVAEEIDGNVVMKIVSPDILHK
gi|653106697                  -NRLVLLGNE---AAAVARAYGIPAAPISLATTPEEAVEEAEKMGYPVVLKVASPKILHK
gi|503672906                  -GRNHFLDHE---VKQLLEAYGFAFPKSLLARTTDEALLAAKVIGYPVVLKVASPQVQHK
gi|503664056                  -KQRTLG-LE---AFDILKAYNIPVVEKEIAKTLPETIEACESIGYPVAMKILSPEITHK
gi|491119178                  -DETRLG-VE---AMELLDAYGIETPTGDIVDDPADALDVAERIDGDVVMKIVSPDILHK
gi|494803673                  -DDTRLG-VE---AMELLDAYGIETPHGEIVDDPGDALEVAEEIDGNVVMKIVSPDILHK
gi|527026513                  NEKAYVSEAE---AYDIFAAYHLPVPRRRMIRDASEIDDAVAAVGLPAVMKIVSPDIIHK
gi|499501263                  -GVRRLGEVR---AKKILDAYGFNVPEGYLVDSADEAVEYARRIGFPVALKVVSPDIVHK
gi|527027530                  -GRTRLGEFE---GLRLLACYGFDVLPTELAATDAEAVAAADRIGYPVVLKIVSPQILHK
gi|490709675                  -DETRLG-VE---AMELLDAYGIETPQGAIIDDPAEALEVAEDIDGDVVMKIVSPDILHK
gi|505217720                  -GMLQLGEVK---GKDVLGAYGFHVPTGALASTAEEATEIAERIGYPVAMKIVSPDIVHK
gi|502928362                  -GHRQLGEVR---AKSILGAYGFQIPEGYLATTADEAVEAAQRVGFPVAMKVVSPDIIHK
gi|818273681                  -GQKALPEAL---ALPVLAAYKFPLPKYYIVQNETEAEAAVKKINGRVALKIVSPDILHK
gi|495687395                  -RRSVLLGSE---AAAVAEAYGISAAPIKLSLTPEEAVAIAESIGYPVVLKVASPKIMHK
gi|780810791                  -GRLVLLGSE---AARVMEAYGIPSAPTVLATSPEEAMEQAEIMGFPLVMKVASPKILHK
gi|837735913                  -GRTLLTEAE---SKSLLGSYSIPTTETRVATSADEAVEQAGRMGYPVVLKLHSETITHK
gi|504769598                  -GRLVLGELD---GNEILKCYGFNTLPMELSKNKTEACTIADTLGYPVVMKIVSPDILHK
gi|490130053                  -GMHTLG-LE---SLDILKAYGIPTVGTAITKTAEETVKAAEEIGYPLVMKIVSPQISHK
gi|495367821                  -DETRLG-VE---AMELLDAYGIETPTGDIVDDPADALEVAENIDGDVVMKIVSPDILHK
gi|492948769                  -DDTRLG-VE---AMDLLDAYGIQTPDGDIVDAPAEALEVAEDIEGDVVMKIVSPDILHK
gi|737262076                  -GRLRLGEVK---SKDILKAYGFHILEGRLTVSPEQAMEIARFIGFPVAMKIVSPNIIHK
gi|653113960                  -GRLVLLGSE---AYQAAKAYGIPAAPVLLAASPDQAVQLAEQIGFPVVLKVASPKIMHK
gi|491112558                  -DETRLG-VE---AMELLDAYGIETPTGDIVDDPADALEVAENIDGNVVMKIVSPDILHK
gi|409983173                  -GATEVVEFQ---AQEVLRAYNLPTPNTGLARSSDEAVAAADKIGYPVVLKIASPQISHK
gi|499884736                  -GRTLLTEYE---SKRLLAAYGIPTVETRVARSPDEAAAHAARIGYPVVLKLHSETITHK
gi|851138448                  -DMYTLG-LE---SFDILKAYGIPTVGTAITKNLEDTLKAAEEIGYPLVMKIVSPQISHK
gi|910013568                  -DETRLG-VE---AMELLDAYGIETPTGDIVDDPADALDVAENIDGDVVMKIVSPDILHK
gi|506422795                  -GRVELGEVE---ARQVMEAYGMRLPKSRLAHTPEEAVAIANEFGYPVVMKISSPDILHK
gi|490165442                  -DETRLG-VE---AMELLDAYGIETPAGDIVDDPADALEVAEDIDGNVVMKIVSPDILHK
gi|503589277                  -NRLVLLGSE---AAAVARAYGIPAAPISLATTPEEAVEEAEKMGYPVVLKVASPKILHK
gi|506340967                  -GATEVVEFQ---AQEVLRAYNLPTPNTGLARSSDEAVAAADKIGYPVVLKIASPQISHK
gi|500958700                  -NRLVLLGSE---AAEVVAAYGVPVAPTVLSSSPEEAAGQADKIGYPVVLKIASPKIMHK
gi|494485266                  -DDTRLG-VE---AMELLDAYGIETPTGDIVDDPADALEVAENIDGDVVMKIVSPDILHK
gi|655011263                  -GRVELGEIE---AREVIEAYGMRLPRSRLAHTPDEAVAIANEFGYPVVLKISSPDILHK
                                                  *                                *     *

gi|765347354                  SEYKGVRLNLKNEEEVAGSYDSLVGHIKTAAPEAEIKGVLAAPF--VT-EG-IEVIVGMI
gi|499711189                  SDYGGVKLNLQTAEEVGRAYEELIASVQAKAPTAEIKGVLVTPF--VS-GG-TEVIIGVL
gi|921148484                  SDYGGVKLNLQTAEEVGRAYEELIASVQAKAPTAEIKGVLVTPF--VS-GG-TEVIIGVL
gi|647121321                  SDAGGVIVNIKNEEELKAAYEKIMENAKKYSEDARITSICII------------------
gi|740213068                  TDVGGVKLNLRNADEVYNAFIDITLNVKRFMPNAYIKGVMVCEM--IT-EG-KEVILGVT
gi|503675359                  TDVGGVKLNLKNAEEVYNAFVDITINVKRFMPNAYIKGVMVYEM--IT-GG-KEVILGVS
gi|551231531                  TDVGGVKVGLKDEKEVREAFLEMTINVKRAMPGAYIKGVNIYEM--VT-GG-KEVILGVT
gi|740220359                  TDVGGVKIGLKDEKEVREAFLEMTINVKRAMPGAYIKGVNIYEM--VT-GG-KEVILGVS
gi|655458900                  TDVGGVKVGLKDEKEVREAFLEMTINVKRAMPNAYIKGVNIYEM--VT-GG-KEVILGVT
gi|374853344                  VDVGGVKLDIHNDAELRESYRQMLAHVTQAKPSAQIAGVFVQEF--VQ-GG-KETILGLK
gi|780830623                  SDAGGVKINLGNAESVTRAFEEIMANALAYKADAAIDGVLVQKM--AP-KG-LEVILGAN
gi|500973430                  SDVGGVRVGLDSDEAVLNAYNKMMRDVKVAVPHCQISGVLIQQM--AV-GG-KEVILGVN
gi|504217823                  SDVGGVRVGIGSDEELENAYNKMMKDVSLAAPRCRISGVLIQQM--AT-GG-KEVILGMN
gi|282157902                  SDVGGVKVGISNDEELENAYNKMMKDVTLAAPRCRISGVLIQQM--AT-GG-KEVILGMN
gi|499181166                  SDVGGVKLNV-GENDLEKAFFEILSNVEGRMPKARIEGVLVQKM--VD-GG-KELIVGMK
gi|494421823                  SDFGGVVIGVQDPSEVRKYFRDITQKARRLMPDAEIKGVLVQQM--VT-GG-KEVIIGMS
gi|654872300                  SDAGGVLVNVQTEEDVRIGFQTICDNAKAFDPQAEIHGILVQQM--AP-KG-EEIILGMN
gi|851169105                  SDVGGVKLNV-GENDFEKAFFEILSNVEGRMPKARIEGVLVQKM--VD-GG-KELIVGMK
gi|655462640                  TDVGGVKINLNNEKAVYNAFVEITTNVKRFMPDAYIEGVMIYEM--VS-GG-KEVILGVS
gi|818461638                  TDVGGVKIGLNNKTEVKEAFKEIMASVNKKMPEARIEGITVYHM--VR-KG-QEVIVGGK
gi|502960341                  TDVGGVRLNLNNADDVERAYHTMMADVYRYMPDADITGVQVQEM--VS-GG-KEVIIGMN
gi|501640988                  FDAGGVMLNIESLEEAQAAYDQILLNAKAFKEDAVIDGVLVEQM--AE-KG-VEIIIGSH
gi|654862643                  FDAGGVMLNIESLEEAQAAYDQILLNAKAFKEDAVIDGVLVEQM--AE-KG-VEIIIGSH
gi|503325309                  SDVGGIRIGIRNPEELEAAYHQMMEEVKQKMPEAMIEGVLIEKM--AP-KG-QEVIIGMK
gi|91200872                   SDIGGVIIGVKNEQEVRICFSDIMQKARRHMPEADLKGIMVQQM--IT-GG-RELVLGVS
gi|653120608                  SDAGGVVVNVGDKQEAEQAFDTIMANAREYDSEATLEGVLVQKM--AE-KG-QEVILGLN
gi|551228656                  SDVGGVKVNIRDEEELIKAFEEIIINVRKRLPGISVLGVIVQEM--AP-KG-KEVIVGFI
gi|918693247                  SDFGGVKIGIKDAAEIRRFFSDVTQKAQRLMPSAEIKGVLVQQM--IT-GG-KEVILGMS
gi|764392019                  SDAGGVKVGINNLEEAKAAYAEILANAKNYNPDAEIQGVYMEQM--AG-KG-VEVIIGGS
gi|518006236                  TDVGGVAVNLRDDEEVRRAYQLMMSRVKDRMPQARVEGALVEKMFQ----G-REVIVGMV
gi|700403736                  SDLGGVQLNVGDGEMVEDLFEMMLLKIARKVPAARIDGIYIEQM--IG-KG-LEVIIGMN
gi|501880617                  SDAKGVMVGLNSDGEVKKAFDQIIANANAYDPKAIIDGVLVVKM--AT-PG-EEVILGVN
gi|493986573                  SDLKAVALNIETEEEVARTFDRLINNVKERLPDAPIDGVLVRKM--IP-AG-EEVILGLK
gi|501540082                  TDVGGVKLNLNNDKAVYNAFVEITTNVKRVMPDAYIEGIMIYEM--VT-GG-KEVIFGVS
gi|902805715                  SDAGGVKVGISDLAQAREAYAAILANAKAYDPQAQIQGVYLERM--AD-PG-LEVIIGGY
gi|818437997                  SDIGGIILNIDSDEAVLEAYNKIMDNVAKKAPSARVQGIIVRKM--AE-KG-KEVVIGIH
gi|501127440                  SEADGVRVGLKTDKEVNAAFDEIVAGARAYNPKAHIRGVLVQKF--SP-AG-QEVILGVN
gi|917070316                  SDVNGVWLDLNSADEVRDAFWQITAQTQRLRPDAYIAGCLVQQM--AS-KNAREVIIGFR
gi|521284236                  TDVGGVSLNLQNEQETREAYTLMMERIKTAVPDARIDGVLIEEM--FD--G-RELIVGMV
gi|653103648                  SDAGGVKVGLKNEDEARRAFRDIVKSANAFNPDAAIDGVLVQEM--AR-PG-HEVILGMN
gi|500018103                  TDAGGVMIGVKGREAVIKAYDTIIENATGFDPNAVIEGVLVQRM--AE-KG-EEVILGMS
gi|752799183                  TDVGGVKVGLRNKDEVIRAFDDIMISVRRYFPDAEIWGVSVQQM--LP-PG-KDVIIGSV
gi|332179352                  TDVGGVKVGLRNKDEVIRAFDDIMISVRRYFPDAEIWGVSVQQM--LP-PG-KDVIIGSV
gi|700404864                  SDMGGVKLHLATVQQVRDAFDLMMMRILQQVPNARIEGVYLEKM--AD-PG-LEIILGMS
gi|516841676                  TDVDGVAVGLKNAEAVAEAFSDITSRATRMRPDAYIAGCLVQEM--AP-AGSREVIVGFK
gi|649575786                  SDIGGVRVGISSPDEVRDAFELIEYRARRYQPNADIHGILVQKQ--AA-RG-RECLVGVS
gi|780897801                  TDVGGVKIGINNADEVRRGFVEITENVHRHFPRTAIHGIEIQKM--MP-KG-TELIIGMS
gi|500795649                  SDIGGVKLGIGDSAAARDAYELIEYRARKYSREARIWGVLVQEQ--VR-KG-REVLVGVS
gi|503590819                  SDVGGIKLNLNNAEEVKAAYEDMMENIPKKEPEADLEGVQLQKM--LS-GG-KEVIIGMV
gi|410597370                  SDVGGIKLNLKSADEVKAAYEDMMKNIPLMEPEADLEGVQLQKM--LS-GG-TEVIIGMV
gi|502803116                  TDVGGIRLSLMNKEDVRRAYHTMMSDVRRYMPSARIAGVQLQRM--IE-GG-REVIIGMN
gi|908599928                  SDVDGVRVGLNCAEEVRAAFWDITARTQRLRPDVFIAGCLVQQM--AS-PQSREVIVGFR
gi|752615567                  TDVGGVHIGLNTAEEVRHAFVEIMENVHGYMPQAVIYGVEVQKM--MP-KG-TELIIGMT
gi|530785766                  SDVGGIIIGLNSDVEVAEAFNKIMDNVTKKVPNARINGIIVRKM--AE-KG-KEVAIGIH
gi|488456804                  TDVGGVHIGLNTAEEVRHAFVEIMENVHGYMPQAVIYGVEVQKM--MP-KG-TELIIGMT
gi|516755841                  TDVGGVKVGLKNAAEVRNAFVEIMENVTRLMPQAVVYGIEVQKM--MP-KG-NELIIGMT
gi|500208189                  SDVGGVRIGLNNADEVHSAFIDIIENVQRYLPSVIPHGIEVSKM--MP-KG-TELIVGMT
gi|919589514                  SDVGGIIIGLNSDVEVAEAFNKIMDNVTKKVPNARINGIIVRKM--AE-KG-KEVAIGIH
gi|566005248                  SDVGGIKLNLNNAQDVRSAYRDMMENIPKKEPEAVLEGVQLQKM--LS-GG-TEVIIGMI
gi|242123401                  SDVDGVRVGLNCAEEVRAAFWDITARTQRLRPDVFIAGCLVQQM--AS-PQSREVIVGFR
gi|493648951                  SDIGGVKVGV-ENEDVYDAYEDLITRAKNYQPDANILGVQVQEMVNLD-DG-VETIVGMN
gi|495596763                  SDIGGVKVGV-SNEDVYDAYEDLITRAKNYQPDANILGVQVQEMVDLD-NG-VETIVGMN
gi|495880785                  SDIGGVKVGV-ENEDVYDAYEDLITRAKNYQPDANILGVQVQEMVNLD-DG-VETIVGMN
gi|490143607                  SDIGGVKVGV-ENEDVYDAYEDLITRAKNYQPDANILGVQVQEMVNLD-DG-VETIVGMN
gi|543936081                  SDIGGVEVGV-PDEEVADTFDDLIARARNYQPDATILGVQVQEMADLD-AG-TETIVGIN
gi|495848934                  SDIGGVKVGV-ANEDVYDAYEDLITRAKNYQPDANILGVQVQEMVNLD-DG-VETIVGMN
gi|495598998                  SDIGGVKVGV-ENEDVFDAYEDLITRAKNYQPDANILGVQVQEMVDLD-NG-VETIVGMN
gi|653106697                  TDVGGVKVGLDSPEAVRRAFIEIMENVHRLLPQAVVYGIEVQKM--MP-KG-VELIIGMT
gi|503672906                  TDIGGVRLNIKNDEELVKAFQEMIINVRKRLPGISVLGVIVQEM--VP-KG-KEVIVGFL
gi|503664056                  SDVGGIRLNLTSRADVEKAYDTMISSVRRYMPHATINGVQIQRM--IE-GG-REVIIGMN
gi|491119178                  SDIGGVKVGV-ENEEVYDAYEDLITRAKNYQPDANILGVQVQEMVNLD-DG-VETIVGMN
gi|494803673                  SDIGGVKVGV-ENEDVFDAYEDLITRAKNYQPDANILGVQVQEMVDLD-NG-VETIVGMN
gi|527026513                  SDAGGVKVNLSTPEAVRSAYDEIIANALRYKADARIDGVLMVEM--AG-KG-VEVILGAT
gi|499501263                  TDMGGVCLNLTNAQQVQDGYDLMKLRIKQQLPNARIQGVYVEKM--AD-PG-LEVIIGMN
gi|527027530                  SDAGGVKIGMKDAAAVRKAFNQIVEGARKYRADAEIEGVLVQKM--AE-PG-REVILGAN
gi|490709675                  SDIGGVKVGV-ENEDVYDAYEDLITRAKNYQPDANILGVQVQEMVDLD-NG-VETIVGMN
gi|505217720                  SDLGGVFLNVSNRESAEDTYDLMTLKIRKKVPGARIEGVYVEKM--AS-KG-LEVIIGMT
gi|502928362                  SDLGGVKLNLIDAEAARDAFDLMTLRIGQRAPEARIEGIYVEKM--LG-KG-LEVIIGMS
gi|818273681                  SDIGGIALNV-EPHEVKQKFHTLIKTVHKNAPTADLKGILVMEMLHVP-SS-AEFILGAS
gi|495687395                  TDVGGVKVGLYSAEEVRNGFIEILENVQRYLPNVIPYGIEVSKM--MP-KG-TELIVGMT
gi|780810791                  TDVGGVKIGINNVEEVSNSFLEISENVHKYLPRVVIHGIELQKM--MP-RG-IELIIGMT
gi|837735913                  TDVGGVELNLADAGAVSAAFERIRGAVT----EDGFDGVTVQPM--VSTRG-YELILGSS
gi|504769598                  TDAGGVVVGLEDSESVAEAFETIMEKARDYNPDAVIEGVLIQKL--AP-KG-KEVILGLS
gi|490130053                  SDVGGIKLNLTSAEEVKAAYDDMMENIPLKEPEADLEGVQLQKM--LS-GG-TEVIIGMV
gi|495367821                  SDIGGVKVGV-ENEDVYDAYEDLITRAKNYQPDANILGVQVQEMVNLD-DG-VETIVGMN
gi|492948769                  SDIGGVKVGV-PNEEVYDAYEDLVTRARNYQPDANIIGVQVQEMVDLD-SG-VETIVGMN
gi|737262076                  SDMGGVKLNVGSSQEVADAFELMMLRIGRHAPEAHIEGIYVEKM--AD-SG-MEVIIGMT
gi|653113960                  TDVGGVLIGLKTAEEVRRGYIEITENVQRYLPDVIIHGIEIQKM--MP-QG-TELIVGMS
gi|491112558                  SDIGGVKVGV-ENEDVYDAYEDLITRAKNYQPDANILGVQVQEMVNLD-DG-VETIVGMN
gi|409983173                  SDVGGVKVNLADAEAVRNAFFDITARAQRMRPEAYIAGCLVQEM--AP-KGCKEIIIGFK
gi|499884736                  TDVGGVRLNLQNEEEVRRAYREMEASVG----E-GFDGATVQPM--VSLEG-YELIIGSS
gi|851138448                  SDVGGIKLNLNNADDVKAAYEDMMENIPKKEPNATLEGVQLQKM--LS-GG-KEVIIGMV
gi|910013568                  SDIGGVKVGV-ENEDVYDAYEDLITRAKNYQPDANILGVQVQEMVNLD-DG-VETIVGMN
gi|506422795                  SDIGGVRVGLSDAAAVSDAFELIEYRARKYVPSARIWGILVQEM--VR-KG-REVLVGVS
gi|490165442                  SDIGGVKVGV-ENEDVYDAYEDLITRAKNYQPDANILGVQVQEMVNLD-DG-VETIVGMN
gi|503589277                  TDVGGVKIGLDSPEAVRKGFIEIMENVHRLLPQAVVYGIEVQKM--MP-RG-VELIIGMT
gi|506340967                  SDVGGVKVNLADAEAVRNAFFDITARAQRMRPEAYIAGCLVQEM--AP-KGCKEIIIGFK
gi|500958700                  TDVGGVKTGLATHDQVKAGFIEIMDNVHRYLPRVSVYGVEVQKM--MP-KG-IELIIGVT
gi|494485266                  SDIGGVKVGV-GNEDVYDAYEDLVTRAKNYQPDANILGVQVQEMVNLD-DG-VETIVGMN
gi|655011263                  SDIGGVRVGLHDATAVRDAFELIEYRARKYLPSARIWGILVQEM--VR-KG-REILVGMT
                                                                                          

gi|765347354                  RDPQFGPVVMFGSGGIMVEVFQDVSFRVAP-FSKEAALQMIKETKISQVLKGIRGEEPKD
gi|499711189                  RDNQFGPVVMFGLGGIFVEVFKDVSFRVAP-FSREEALSMIAETKAYTLLKGIRGGQPKD
gi|921148484                  RDNQFGPVVMFGLGGIFVEVFKDVSFRVAP-FSREEALSMIAETKAYTLLKGIRGGQPKD
gi|647121321                  ------------------------------------------------------------
gi|740213068                  YDKTFGHMIMFGLGGIYVEVLKDVSFRIVP-VAKQEAYEMIEEIKGKKLLEGVRGEKPCD
gi|503675359                  YDTTFGHMLMFGLGGIYVEVLKDVSFRIAP-LTKEEAYEMVEEIKGAKILEGVRGEPPYD
gi|551231531                  YDNTFGHMIMFGLGGVYVEVLKDVSFRLTP-VGKREAYEMIEEIKGKKLLEGVRGEKPCD
gi|740220359                  YDNTFGHMIMFGLGGVYVEVLKDVSFRLTP-VGKREAYEMIEEIKGKKLLEGVRGEKPCD
gi|655458900                  YDNTFGHMIMFGLGGVYVEVLKDVSFRLTP-VGKREAYEMIEEIKGKKLLEGVRGEKPCD
gi|374853344                  RDPLFGPLLMFGLGGIYVEALRDVTFRLAP-VRELGIQRMIRQIRGFRILEGFRGELPSD
gi|780830623                  RYPKFGHLVMFGSGGVMVEVFKDVTFRLAP-FKRNSARLMVRGIKGHALLNGFRGTPKAD
gi|500973430                  RDPQFGPLIMFGLGGIYVEVLKDVQFRVAP-LSEHDALGMIYGIKAHQLLEGVRGEKPAD
gi|504217823                  KDPQFGPLIMFGLGGIYVEVLKDVQFRVAP-LNEKDAMGMIYGIKTHQMLEGTRGEKPSD
gi|282157902                  KDPQFGPLIMFGLGGIYVEVLKDVQFRIAP-LNEKDAYGMIYGIKTHQMLEGTRGEKPSD
gi|499181166                  RDPQFGPMIMFGMGGVYVEVLKDVSFRIAP-ITRREAHEMVREVKAYRILRGLRGEKPAD
gi|494421823                  RDPQFGPLLMFGLGGIYIEVLKDVTFRVAP-IGSDEAKEMIQEIRSFPLLKGVRGEKPAD
gi|654872300                  RYPVFGPLIMFGTGGIFVEVFQDVAFRLAP-VQRNEARRMIRSIRGYKLLEGVRGRPKTD
gi|851169105                  RDPQFGPMIMFGMGGVYVEVLKDVSFRIAP-ITKREAHEMVREVKAYRILRGLRGEKPAD
gi|655462640                  YDRSFGHMIMFGLGGIYVEVLKDVSFRIVP-VSEEEAVEMINETKGSRILDGVRGEKPYD
gi|818461638                  RDPIFGPVIVFGLGGIMVELIHDVAFRIAP-VTKKEALEMIAETKSSKLLQEFRGGEAYD
gi|502960341                  QDVQFGPLLMFGMGGIYVELLKDVSFNVAP-INRDEAKHMISSIKTYPILAGIRGEKPYD
gi|501640988                  NDPSFGPMCMFGLGGTFVEAIGDVSFRLAP-MWESSAVEMIGSTKASTILGGLRGKPPSD
gi|654862643                  NDPSFGPMCMFGLGGTFVEAIGDVSFRLAP-MWESSAVEMIGSTKASTILGGLRGKPPSD
gi|503325309                  RDPVFGPLLMFGFGGIFVEVFQDVAFRIAP-VDHQEAREMVFETKSGKLLTGYRNLPEFD
gi|91200872                   HEPQFGHLIMFGLGGIYVEALKDVTFRIAP-VGINEAREMIQEIRAFPLLKGVRGEKSVD
gi|653120608                  RYPIFGPLLMFGLGGIFVEVFKDVSFRLAP-VGRNEARRMVRGIKGYKMLTGFRGQEKAD
gi|551228656                  RDPQFGPLVMFGLGGIYVEVLKDVTFRLAP-LAKEEALEMIREIKAYPVLKGIRGEPEVD
gi|918693247                  RDPQFGPLLMFGLGGIYIEVLKDVTFRIAP-IGPNEAEEMIHEIRSLPLLKGVRGEKPVD
gi|764392019                  RD-QMGPIVMFGLGGTLVEVFKDVSFRLAP-MWESSAEAMIKGVKSYKILEGVRGNPRSD
gi|518006236                  RDAQFGPVITFGLGGIFVEIMKDVSQRIAP-LTPEGVDEMVRSIKAYPILTGARGRRPAD
gi|700403736                  RDPQFGPMLMFGLGGIFVEVMKDVTFHLAP-ITETEAIQMLKSTKSYAMLEGRRGKKGVD
gi|501880617                  RYPIFGPLLMFGLGGIFVEIFKDVDFRLAP-IGRNEARRMMQKIKGYRLLQGFRGKPKAD
gi|493986573                  RDVSFDGVIMFGMGGVLVEVLKDITFRIAP-VAPSEAKSMIREIKGAPLLFGVRKRAPKD
gi|501540082                  YDRTFGHMIMFGLGGIYVEVLKDVSFRIVP-VSEQEALEMITEIKGSKILDGVRGEKPYD
gi|902805715                  RDPKFGPIIMFGLGGTLVEVLHDVTFRLAP-MWESSAENMIQDIKARKVLDGVRGNPPSD
gi|818437997                  RDPVFGPLVMVGSGGVLVELIKDVSFRIAP-LALEDAAEMLEETKVYTILKGYRGEPPSD
gi|501127440                  RYPGFGHLLMFGLGGIFVELFKDVVFRLAP-IGRNNAVRMIKSIRSFPMLDGFRGKPKSD
gi|917070316                  RDDQFGPLLMFGLGGVYVDILKDISFRLAP-LSIEDAADMVREIRSYMLLKGVRGSEPVD
gi|521284236                  RDKQFGPVITFGLGGIFVEIMKDVSRGVVP-ITVEMADRMIKSIKSYPILAGARGKKSAD
gi|653103648                  RYPVFGPLIMFGMGGIFVEIFKDVVFRIAP-IGRNNARTMVKSVKVFPMLDGFRGTPKAD
gi|500018103                  RFPGYGPLLMFGLGGVLVEVFKDVAFRLAP-IGRNEARRLVKGIKGRVILKGYRGRPPCD
gi|752799183                  KDPQFGHMIMFGLGGIYVEVLKDVSFRIVP-VSESDAMNMIREIKSFKLLSGARGEKGVD
gi|332179352                  KDPQFGHMIMFGLGGIYVEVLKDVSFRIVP-VSESDAMNMIREIKSFKLLSGARGEKGVD
gi|700404864                  RDPQFGPMLMFGLGGIFVEVMKDVTFHLAP-ITQEEAIQMLKSTRSYGILEGKRGQKGVD
gi|516841676                  RDDQFGPLLMFGLGGVYVEIVKDVALRLAP-LSKQDAFEIVREIRSYLLLKGIDGGPYAN
gi|649575786                  RDPQLGPLIAFGLGGIYVEVLKDVAFRLAP-LSRQDARQQIEAIRSFPILRGVRGQPPAD
gi|780897801                  RDVQFGPLIAFGLGGIYVNLLKDVAFRLAQGLTRQEALAMISETKASTLLRGYRGEEPAD
gi|500795649                  RDPQFGPLIAFGLGGIYVEALRDVAFRLAP-VSRQEAAEQVRAIRAFPLLRGVRGEPPAD
gi|503590819                  QDPTFGPMLMFGLGGIYVEVLKDVKFAIAP-VTKIEAEDMISGIKTHELLEGTRGDEAKD
gi|410597370                  QDPTFGSMLMFGLGGIYVEVLEDVKFAIAP-VNEGEAKDMIRQIKTHELLEGARGDKPKD
gi|502803116                  RDVQFGPLLMFGLGGTYVEILKDVSFRLAP-LNEKDAHSMISSIRSYPLLTGVRGEKAYD
gi|908599928                  RDKQFGPLLMFGLGGVYVEILKDISFRLAP-LSVEEAGEMVREIRSYMLLKGVKGGEPVD
gi|752615567                  RDIQFGPLIAFGLGGIYVNLIKDVSFRLARGLTAREIEHMLRETKAYTLLRGYRGEKPRD
gi|530785766                  RDPIFGPLVMVGSGGILVELYKDVSFRVAP-LSIDDAYEMLEETKIYKVLKGYRGEPPAD
gi|488456804                  RDIQFGPLIAFGLGGIYVNLIKDVSFRLARGLTAREIEHMLRETKAYTLLRGYRGEKPRD
gi|516755841                  RDVQFGPMIGCGLGGIYVNLLKDVSFRLARGLTRKEIEAMLAETKAYTLLRGYRGEQPSD
gi|500208189                  RDVQFGPLIAFGLGGIYVNLLKDVSFRLAKGITHAEIASMIAETKASTLLRGFRGERPAD
gi|919589514                  RDPIFGPLVMVGSGGILVELYKDVSFRVAP-LSIDDAYEMLEETKIYKVLKGYRGEPPAD
gi|566005248                  QDPTFGPMLMFGLGGIYVEVLEDVNFAIAP-VNEDEAKDMIKNIKTHELLEGARGAKPKD
gi|242123401                  RDKQFGPLLMFGLGGVYVEILKDISFRLAP-LSVEEAGEMVREIRSYMLLKGVKGGEPVD
gi|493648951                  RDPQFGPLMMFGLGGIFVEILEDTTFRVAP-VSETEAEDMTKEIDAAPMLRGARGNDPVD
gi|495596763                  RDPQFGPLMMFGLGGIFVEILEDTTFRVAP-VAESEAEDMTKEIDAAPMLRGARGNEPVD
gi|495880785                  RDPQFGPLMMFGLGGIFVEILEDTTFRVAP-VSETEAEDMTKEIDAAPMLRGARGNDPVD
gi|490143607                  RDPQFGPLMMFGLGGIFVEILEDTTFRVAP-VSETEAEDMTKEIDAAPMLRGARGNDPVD
gi|543936081                  RDPQFGPLVMFGLGGIFVEVLEDATFRVAP-VSEPEATEMIDEIDSAPLLRGARGREPVD
gi|495848934                  RDPQFGPLMMFGLGGIFVEILEDTTFRVAP-VSETEAEDMTKEIDAAPMLRGARGNDPVD
gi|495598998                  RDPQFGPLMMFGLGGIFVEILEDTTFRVAP-VSESEADEMTKEIDAAPMLRGARGNDPVD
gi|653106697                  RDVQFGPMIACGLGGIYVNLLKDVSFRLAQGLTRQEIENMLSETKAFTLLRGYRGEKPAD
gi|503672906                  RDPQFGPMVMFGLGGIYVEVMKDVTFNLAP-LSKEEALEMIREIKAYPVLKGIRGEPEVD
gi|503664056                  RDVQFGPLIMFGLGGTYVEFLKDVTFGLAP-LTENEANHIVSSIRTYPLLAGVRGEKPHD
gi|491119178                  RDPQFGPLMMFGLGGIFVEILEDTTFRVAP-VSEAEAEDMTKEIDAAPMLRGARGNDPVD
gi|494803673                  RDPQFGPLMMFGLGGIFVEILEDTTFRVAP-VSESEADEMTKEIDAAPMLRGARGNDPVD
gi|527026513                  RDPAFGPICMFGLGGIFVEVMKDVTFRLAP-MWELSAENMIRQIKSFRILEGVRGNPPSD
gi|499501263                  RDPQFGPMLMFGLGGIFVEVMKDVTFHLAP-ITQDEAIQMLKATRSYQIMEGRRGNKAVD
gi|527027530                  RYPVFGPLIMFGFGGIFVEVFKDVSFRLAP-IGRNEARRMMRKIMGYKLLRAFRGRPESD
gi|490709675                  RDPQFGPLMMFGLGGIFVEILEDTTFRVAP-VSESEAADMTKEIDAAPMLRGARGNETVD
gi|505217720                  RDPQFGPMLMFGLGGIFVEVMKDVTFHLAP-ITEQEAIQMLKSTKSYAMLQGRRGQSGVD
gi|502928362                  RDAQFGPMLMFGLGGIFVEVMKDVTFHLAP-ISEAEAIQMLKSTRSYEILEGRRGQRGVD
gi|818273681                  KDPGLGAAVMVGLGGIFVEIFKDVSFGLLP-LTKENAAQMVADLKANEIICGARGQKHLD
gi|495687395                  RDMQFGPLIAFGLGGIYVNLLKDVSFRLARGITHAEIAAMIAETKAATLLRGYRGEQPAD
gi|780810791                  RDVQFGPLMAFGLGGIYVNLLKDVAFRLAAGLTGPEIEAMIAETKASTLLRGYRGEEPAD
gi|837735913                  LDPQFGPVVLFGSGGSLVEVYRDRALALPP-LNTTLARRMMEGTRISEALKGVRGQEPVD
gi|504769598                  KDPVFGHAVMFGLGGIFVEVYKDVVFRLSP-MGRNTARRMVKAIKGYPILEGLRGEKPSD
gi|490130053                  QDPTFGSMLMFGLGGIYVEVLEDVKFAIAP-VNEGEAKDMIRQIKTHELLEGARGDKPKD
gi|495367821                  RDPQFGPLMMFGLGGIFVEILEDTTFRVAP-VSEAEAEDMTKEIDAAPMLRGARGNDPVD
gi|492948769                  RDPQFGPLLMFGLGGIFVEVLEDTTFRVAP-VSESEAHEMTEEIDSAPLLRGARGRDPVD
gi|737262076                  RDPQFGPMLMFGLGGIFVEMMKDVAFHLAP-ITEDEAIQMLKSTRSYELLKGKRGTKEVD
gi|653113960                  RDVQFGPLIAFGLGGIYVNLMKDVSFRLARGLTEKEIQKMLTETKAYTLLKGYRGEQPAD
gi|491112558                  RDPQFGPLMMFGLGGIFVEILEDTTFRVAP-VSETEAEDMTKEIDAAPMLRGARGNDPVD
gi|409983173                  RDDQFGPLLMFGLGGIYVEILKDIAFRLAP-LGRDDAKGIIREIKSYMLLKGVRGEQPVN
gi|499884736                  PDPQFGPVVLFGSGGQLVEVYRDRALALPP-LTTTLARRTMERTRIYEALKGVRGRAPVD
gi|851138448                  QDPTFGPMMMFGLGGIYVEILKDVKFAIAP-VNEEEAREMIAGIKTHELLEGTRGDKAMD
gi|910013568                  RDPQFGPLMMFGLGGIFVEILEDTTFRVAP-VSEAEAEDMTKEIDAAPMLRGARGNDPVD
gi|506422795                  RDPQFGPLIAVGMGGIYVEVLKDVAFRLAP-LSVEEVQEQIRSIRAYPLLRGVRGEPPAD
gi|490165442                  RDPQFGPLMMFGLGGIFVEILEDTTFRVAP-VSETEAEDMTKEIDAAPMLRGARGNDPVD
gi|503589277                  RDVQFGPMIACGLGGIYVNLLKDVSFRLAQGLTRREIEAMLSETKAYTLLRGYRGEKPAD
gi|506340967                  RDDQFGPLLMFGLGGIYVEILKDIAFRLAP-LGRDDAKGIIREIKSYMLLKGVRGEQPVN
gi|500958700                  RDVQFGPLIAFGLGGIYVNLLKDVSFRLTDGLSPREVINMIAETKAYTLLRGYRGEKPAD
gi|494485266                  RDPQFGPLMMFGLGGIFVEILEDTTFRVAP-VSEAEAEDMTKEIDAAPMLRGARGNDPVD
gi|655011263                  RDPQFGPLIAVGMGGIYVEVLKDVAFRLAP-LSVEEVQEQIRSIRAYPLLRGVRGEPPAD
                                                                                          

gi|765347354                  IDSLANLLAKIGDVAVDNPMISEMDLNPVLVLE--KGVTVL--DARVIIGE---------
gi|499711189                  ITALADLLVKIGELAISNPQVKEMDLNPVAVLE--EGFAVL--DVRMIIKG---------
gi|921148484                  ITALADLLVKIGELAISNPQVKEMDLNPVAVLE--EGFAVL--DVRMIIKG---------
gi|647121321                  ------------------------------------------------------------
gi|740213068                  KEDIVDKILRLSQLVMDFPLIKEIDINPYVV----KYKGGIALDARIIIS----------
gi|503675359                  KENIVDKILRLSQLVTDFPIIKEIDINPYVV----KHQGGVALDARMIIG----------
gi|551231531                  KDAIVDKILRLSQLVEEFPIIKEIDINPYLV----KELGGVALDARIIIG----------
gi|740220359                  KDAIVDKILRLSQLVEEFPIIKEIDINPYLV----KEVGGVALDARIIIG----------
gi|655458900                  KDAIVDKILRLSQLVEEFPVIKEIDINPYLV----KEVGGVALDARIIIG----------
gi|374853344                  IDAIAECLARLSQLATQIEEIVELDINPLIVLE--RGRGARVVDARIVVA----------
gi|780830623                  IPVLEKLLVSLSDLVTDNPEIKELDINPLLVHP--EGQGATVADCRFIL--D--PLD---
gi|500973430                  IEKLVEFLQRLSQLVTDFPEILELDINPVKVYE--KGTGCLALDARMTIS----------
gi|504217823                  IEKLAELLERLSQLVTDFPDILEMDINPVKVYE--KGKGCLALDVRMAISPK--------
gi|282157902                  IEKLVEFLERLSQLVTDFPDILEMDINPVKVYE--KGRGCLALDVRLAISPK--------
gi|499181166                  IDAIADLLLRVSKLSLDHPEVLEMDLNPVKVFE--SGYAVV--DFRMVLGEEV-------
gi|494421823                  IPAIVDSIIRLSHMVTDFPEIVEMDINPLVVFP--EGNGAIAIDARISIS----------
gi|654872300                  LIELERLVVSFSNLVMNHPEIREIDINPLIAHA--EGNGATVADCRILLDIP--AKDP--
gi|851169105                  IDAIADLLLRVSKLSLDHPEVLEMDLNPVKVFE--SGYAVV--DFRMVLGEEV-------
gi|655462640                  KADIASCIRKLSALVQDFPIIKEIDINPYMV----FNNGGIGLDARIII-----------
gi|818461638                  IDAISDTIIRLSKLMTDFPEIEEVDINPLRVNE--RNKGVIALDVKMVLK----------
gi|502960341                  INSVADTLIKISQLVNDFPQILELDINPLVVLP--DNQGCVAMDLRLTLREEE-------
gi|501640988                  IDAIKDCLLRLSQLVTDHPEIVEMDINPLIVYP--KG--CKVADSRITL--A--------
gi|654862643                  IDAIKDCLLRLSQLVTDHPEIVEMDINPLIVYP--KG--CKVADSRITL--A--------
gi|503325309                  VEGIVEGIQRLGQLALDFPQIAEVEINPCLVLP--KGQGVLALDGRIVLAEEQS------
gi|91200872                   IDAIVENILRLSQLVKDFPEIIEMDINPLVVFP--KGDGAIAIDVRIAVN----------
gi|653120608                  VEKIEKLLVGLSDMALHHPQIQEMDINPLMVHA--QGKGATVADCRIIL--E-----D--
gi|551228656                  MDSLARAIVSMGQLAADFPELSEGEVNPLIVGP--KGQKTIAVDARLSLG-GE----K--
gi|918693247                  INALVDAILRLSQLVTDFPDILEMDINPLIVFP--EGGGAMAIDARMTIS----------
gi|764392019                  IAAVKDCILRVSQMLAENPEINELDINPLIVYP--EGKGCAVADCRVML--K--------
gi|518006236                  LAALKDVIFRVAKIAEDFPEITELEINPVMVGD--EGEGVGAVDALATIRREK--R----
gi|700403736                  IGAIASGLQRISQLTTDFPQILELDINPFIVGDI--GSDPLVADVHMTLAAL---K----
gi|501880617                  IETIEKTLVSISDMVMDNPEIMEMDINPMLVHE--EGCGATVADCRIIL--K--AAD---
gi|493986573                  VAALEESIQRLSQLAVECPQIKELDINPLIVLN--EGQGCFIADARIIL-----------
gi|501540082                  KTDIANCIRKLSKLVMDFPIIKEIDINPYMV----FNNGGIGLDARIII-----------
gi|902805715                  VEAIKECILKVAQMMDENPEIAEFDINPLIVYP--KGQGCAVADCRITL--RH-------
gi|818437997                  IDSVIDTLVKISQLALDIPEIEDIDINPFFVYE--QGRGALAVDVKVTLVKPR-------
gi|501127440                  IAVLQKLLVCLSDMVMDNPEIVELDINPLIVHD--QGKGATVADVRIII--D--PPD---
gi|917070316                  FDAITDVLIRMSCLADDFPEIYEAEFNPVLVSS----EEALVADARMTIC-EL-------
gi|521284236                  IAALKSLILKISQLSVDFPEISELEMNPVMAGEV----GCCAVDALVVIRREKK------
gi|653103648                  IEALQQMIVSLSDLVLDNPEIRELDINPLLVHE--DGQGVTVADVRIIL--S--EPDP--
gi|500018103                  TGSIERCLVSLSDLSMNHPEIKEMDINPFIVYE--KGKGAVAADCRIIL--EPPAAEK--
gi|752799183                  QNAIVDAILRVSNLVTDFPEIVELDINPLRVFE----EGAVAIDMRLTVG----------
gi|332179352                  QNAIVDAILRVSNLVTDFPEIVELDINPLRVFE----EGAVAIDMRLTVG----------
gi|700404864                  IPAIATGLQRISQLTTDFPQIMELDINPFIVGDI--GTDPIVADARITLARPIEGKRN--
gi|516841676                  FDKLEEVILTMSRLAVDLPEVLEAEFNPVLVGP----ERAVVADVRITLD-PK----V--
gi|649575786                  LDSIEETLLRVSQLVTDFPEIVEMDINPLVVYD--QGQGALVLDARIILK----------
gi|780897801                  IEAVIDIILRTAALVTDFPDIAEMDINPVFAYT----KGASALDIKITIS----------
gi|500795649                  IAAAEEVILRVSQLVTDFPEIVEMDINPLVVYN--RGEGATVLDARIILR----------
gi|503590819                  IESITNIILRISQLVTDFPEINEFEINPLMVFDEGE--GALAVDMRLMLKEGE--INP--
gi|410597370                  VDSIADIILRISQLVTDFPEINEFEINPLMVFN--EGDGALAVDMRLMLKEGG--SED--
gi|502803116                  VDAVADVLIRVSRLVEDFPQILEFEINPLMVLP--EGDGCFAMDMRLTLKESN-------
gi|908599928                  FEAITDVLIRMSCLADDFPEIYEAEFNPVLVNS----DEALVADARMTVV-DI-------
gi|752615567                  IEALADTIRRVAELVNDFPEISEMDINPVFAYE----NGLSALDIKITIS----------
gi|530785766                  YEKVVDVLLRLSKLALDIEEIEDIDINPFFVYE--KGKGALAVDVKVTLSQPKNKEQ---
gi|488456804                  IEALADTIRRVAELVNDFPEISEMDINPVFAYE----NGLSALDIKITIS----------
gi|516755841                  IPALVEAIARVARLVLDFPEITEMDINPVFTYP----NGLSALDVKITIS----------
gi|500208189                  LMSLIDMVARAAKLISDFDEISELEINPLFAYP----DGYVALDIKITID----------
gi|919589514                  YEKVVDVLLRLSKLALDIEEIEDIDINPFFVYE--KGKGALAVDVKVTLSQPKNKEQ---
gi|566005248                  VDSIADVILRISQLVTDFPEINEFEINPLMVFD--EGDGALAVDMRLMLKEDG--SND--
gi|242123401                  FEAITDVLIRMSCLADDFPEIYEAEFNPVLVNS----DEALVADARMTVV-DI-------
gi|493648951                  IGGITETIQRLSQLVTDFPAILELDINPLVALP--DG--VKAVDVRLTVDPDE--L----
gi|495596763                  IDGITETIQRLSQLVTDFPAILELDINPLVALP--DG--VKAVDVRLTVDPDE--L----
gi|495880785                  IGGITETIQRLSQLVTDFPAILELDINPLVALP--DG--VKAVDVRLTVDPDE--L----
gi|490143607                  IGGITETIQRLSQLVTDFPAILELDINPLVALP--DG--VKAVDVRLTVDPDE--L----
gi|543936081                  EAGVVETIQRISQLVTDFPAILELDINPLVATP--DG--VAAVDIRATVDQEQ--L----
gi|495848934                  IGGITETIQRLSQLVTDFPAILELDINPLVALP--DG--VKAVDVRLTVDPDE--L----
gi|495598998                  TEGIAETIQRLSQLVTDFPAILELDINPLVALP--DG--VKAVDVRLTVDPDE--L----
gi|653106697                  LPALVEAIGRTARLVLDFPEINEIDINPVFVYN----QGLSALDIKITIS----------
gi|503672906                  MNALARSIVAMGQLVSDFPELSEGEVNPLIVGP--KGSKTIAVDARLSLG-GE----K--
gi|503664056                  IGCIIDTLLRISQLSLDFPQILEFEVNPLVVMD--EGKGCTAIDMRLTLRES--------
gi|491119178                  IGGITETIQRLSQLVTDFPAILELDINPLVALP--DG--VKAVDVRLTVDPDE--L----
gi|494803673                  TEGIAETIQRLSQLVTDFPAILELDINPLVALP--DG--VKAVDVRLTVDPDE--L----
gi|527026513                  LDALKQCIMKLSQLAADHPEIREMDINPLIVYP--EGGGCVVADGRIML--E--------
gi|499501263                  IVAIANGLQRISQLATDYPQIVELDINPFIVGEV--GSDPIVADACITLEIPEETL----
gi|527027530                  LATVERLLVSLSDMVVNHSEIQELDINPLLVHE--QGRGATVADCRMIL--K--AADG--
gi|490709675                  IDGITETIQRLSQLVTDFPAILELDINPLVALP--DG--VKAVDVRLTVDPDE--L----
gi|505217720                  VVAIASGLQRISQLTTDFPQILELDINPFIVGEF--GSEPVVADARMTLAPLPEEK----
gi|502928362                  LAAIAQGLQRISQLTTDFPQIAELDINPFIVGEI--GQQPMVADARITLEKA--------
gi|818273681                  GKSLVESIGRLAQLLTDFPQIKEIDINPLVILQ--EGQGVKALDARIILE----------
gi|495687395                  MISLIDMVARAARLILDFEEISEMDINPVFAYP----DGYSALDIKITIE----------
gi|780810791                  IKAVTNIMVRSARLVTDFPEITEMDINPVFAYK----QGASALDVKITVS----------
gi|837735913                  EAALEGLLVRFSQLVVEQPRIKEIDINPLLA----SGEGLLALDARVVLHEPDAEEENLP
gi|504769598                  IEILEKHIVSLKAMADNHPMIKELDINPLFVHE--EGKGTTVADIIIRL--E--------
gi|490130053                  VDSIADIILRISQLVTDFPEINEFEINPLMVFN--EGDGAMAVDMRLMLKEGG--SDD--
gi|495367821                  IGGITETIQRLSQLVTDFPAILELDINPLVALP--DG--VKAVDVRLTVDPDE--L----
gi|492948769                  VAGVTETIQRLSQLVTDFPAILELDINPLVATP--DG--VQAVDVRLTVDPDQ--L----
gi|737262076                  IGAIAVALQRISQLATDFPQIMELDINPLIVGEI--GNEPIVADARMTFAHTTERG----
gi|653113960                  IGAIVDIIARTARLVTDFSEITELDINPVFAYP----EGASALDIKITVS----------
gi|491112558                  IGGITETIQRLSQLVTDFPAILELDINPLVALP--DG--VKAVDVRLTVDPDE--L----
gi|409983173                  FQAIEDILITMSELALDFPEIVEAEFNPVLVNS----EKAVVADVRITL-----------
gi|499884736                  LGALEKLFVRFSHLVAEQPWIREMDVNPLLA----SPERLLALDARVVLHPPETPEKELP
gi|851138448                  TEAIADIILRISQLVTDFPEINEFEINPLMVFE--E--GALAVDMRLMLKEGG--SGP--
gi|910013568                  IGGITETIQRLSQLVTDFPAILELDINPLVALP--DG--VKAVDVRLTVDPDE--L----
gi|506422795                  IAALEETVLRVSQLVTDFPEIVEMDINPLVVHY--EGEGAVVLDARIILN----------
gi|490165442                  IGGITETIQRLSQLVTDFPAILELDINPLVALP--DG--VKAVDVRLTVDPDE--L----
gi|503589277                  LPALVEAIGRTARLVLDFPEINEIDINPVFVYN----QGLSALDIKITIS----------
gi|506340967                  FQAIEDILITMSELALDFPEIVEAEFNPVLVNA----EKAVVADVRITL-----------
gi|500958700                  IKAIIEIIGRVAKLVNDFPEITEMDINPVFAYN----KGACALDVKITIS----------
gi|494485266                  IGGITETIQRLSQLVTDFPAILELDINPLVALP--DG--VKAVDVRLTVDPDE--L----
gi|655011263                  IAAIEETILRVSQLVTDFPEIVEMDINPLVVHH--EGEGAIVLDARIILN----------
                                                                                          

gi|765347354                  ------------------------------------------------------------
gi|499711189                  ------------------------------------------------------------
gi|921148484                  ------------------------------------------------------------
gi|647121321                  ------------------------------------------------------------
gi|740213068                  ------------------------------------------------------------
gi|503675359                  ------------------------------------------------------------
gi|551231531                  ------------------------------------------------------------
gi|740220359                  ------------------------------------------------------------
gi|655458900                  ------------------------------------------------------------
gi|374853344                  ------------------------------------------------------------
gi|780830623                  ------------------------------------------------------------
gi|500973430                  ------------------------------------------------------------
gi|504217823                  ------------------------------------------------------------
gi|282157902                  ------------------------------------------------------------
gi|499181166                  ------------------------------------------------------------
gi|494421823                  ------------------------------------------------------------
gi|654872300                  ------------------------------------------------------------
gi|851169105                  ------------------------------------------------------------
gi|655462640                  ------------------------------------------------------------
gi|818461638                  ------------------------------------------------------------
gi|502960341                  ------------------------------------------------------------
gi|501640988                  ------------------------------------------------------------
gi|654862643                  ------------------------------------------------------------
gi|503325309                  ------------------------------------------------------------
gi|91200872                   ------------------------------------------------------------
gi|653120608                  ------------------------------------------------------------
gi|551228656                  ------------------------------------------------------------
gi|918693247                  ------------------------------------------------------------
gi|764392019                  ------------------------------------------------------------
gi|518006236                  ------------------------------------------------------------
gi|700403736                  ------------------------------------------------------------
gi|501880617                  ------------------------------------------------------------
gi|493986573                  ------------------------------------------------------------
gi|501540082                  ------------------------------------------------------------
gi|902805715                  ------------------------------------------------------------
gi|818437997                  ------------------------------------------------------------
gi|501127440                  ------------------------------------------------------------
gi|917070316                  ------------------------------------------------------------
gi|521284236                  ------------------------------------------------------------
gi|653103648                  ------------------------------------------------------------
gi|500018103                  ------------------------------------------------------------
gi|752799183                  ------------------------------------------------------------
gi|332179352                  ------------------------------------------------------------
gi|700404864                  ------------------------------------------------------------
gi|516841676                  ------------------------------------------------------------
gi|649575786                  ------------------------------------------------------------
gi|780897801                  ------------------------------------------------------------
gi|500795649                  ------------------------------------------------------------
gi|503590819                  ------------------------------------------------------------
gi|410597370                  ------------------------------------------------------------
gi|502803116                  ------------------------------------------------------------
gi|908599928                  ------------------------------------------------------------
gi|752615567                  ------------------------------------------------------------
gi|530785766                  ------------------------------------------------------------
gi|488456804                  ------------------------------------------------------------
gi|516755841                  ------------------------------------------------------------
gi|500208189                  ------------------------------------------------------------
gi|919589514                  ------------------------------------------------------------
gi|566005248                  ------------------------------------------------------------
gi|242123401                  ------------------------------------------------------------
gi|493648951                  ------------------------------------------------------------
gi|495596763                  ------------------------------------------------------------
gi|495880785                  ------------------------------------------------------------
gi|490143607                  ------------------------------------------------------------
gi|543936081                  ------------------------------------------------------------
gi|495848934                  ------------------------------------------------------------
gi|495598998                  ------------------------------------------------------------
gi|653106697                  ------------------------------------------------------------
gi|503672906                  ------------------------------------------------------------
gi|503664056                  ------------------------------------------------------------
gi|491119178                  ------------------------------------------------------------
gi|494803673                  ------------------------------------------------------------
gi|527026513                  ------------------------------------------------------------
gi|499501263                  ------------------------------------------------------------
gi|527027530                  ------------------------------------------------------------
gi|490709675                  ------------------------------------------------------------
gi|505217720                  ------------------------------------------------------------
gi|502928362                  ------------------------------------------------------------
gi|818273681                  ------------------------------------------------------------
gi|495687395                  ------------------------------------------------------------
gi|780810791                  ------------------------------------------------------------
gi|837735913                  KPAVRPYPVQYVQEVELADGERATVRPIRPEDEPLMVKFHESLSERSIYMRYFHMMNLDQ
gi|504769598                  ------------------------------------------------------------
gi|490130053                  ------------------------------------------------------------
gi|495367821                  ------------------------------------------------------------
gi|492948769                  ------------------------------------------------------------
gi|737262076                  ------------------------------------------------------------
gi|653113960                  ------------------------------------------------------------
gi|491112558                  ------------------------------------------------------------
gi|409983173                  ------------------------------------------------------------
gi|499884736                  RTAIRPYPNQYVWREELPDGTRITIRPIRPEDEPLMVKFHESLSPESVYMRYFHMMNLPQ
gi|851138448                  ------------------------------------------------------------
gi|910013568                  ------------------------------------------------------------
gi|506422795                  ------------------------------------------------------------
gi|490165442                  ------------------------------------------------------------
gi|503589277                  ------------------------------------------------------------
gi|506340967                  ------------------------------------------------------------
gi|500958700                  ------------------------------------------------------------
gi|494485266                  ------------------------------------------------------------
gi|655011263                  ------------------------------------------------------------
                                                                                          

gi|765347354                  ------------------------------------------------------------
gi|499711189                  ------------------------------------------------------------
gi|921148484                  ------------------------------------------------------------
gi|647121321                  ------------------------------------------------------------
gi|740213068                  ------------------------------------------------------------
gi|503675359                  --------------------------------------------KL--------------
gi|551231531                  ------------------------------------------------------------
gi|740220359                  ------------------------------------------------------------
gi|655458900                  ------------------------------------------------------------
gi|374853344                  ------------------------------------------------------------
gi|780830623                  ------------------------------------------------------------
gi|500973430                  ------------------------------------------------------------
gi|504217823                  ------------------------------------------------------------
gi|282157902                  ------------------------------------------------------------
gi|499181166                  ------------------------------------------------------------
gi|494421823                  ------------------------------------------------------------
gi|654872300                  -------------------------------------VR---------------------
gi|851169105                  ------------------------------------------------------------
gi|655462640                  ------------------------------------------------------------
gi|818461638                  --------------------------------------------YDI-------------
gi|502960341                  ------------------------------------------------------------
gi|501640988                  ----------------------------------------KREDADDEEDESGEDPGVAV
gi|654862643                  ----------------------------------------KREDADDEEDESGEDPGVAV
gi|503325309                  ------------------------------------------------------------
gi|91200872                   --------------------------------------------ASAAKRGN--------
gi|653120608                  -------------------------------------VK---------------------
gi|551228656                  ------------------------------------------------------------
gi|918693247                  --------------------------------------------QTANYTQNAHKM----
gi|764392019                  ----------------------------------------KK------------------
gi|518006236                  ------------------------------------------------------------
gi|700403736                  ------------------------------------------------------------
gi|501880617                  ------------------------------------------------------------
gi|493986573                  ------------------------------------------------------------
gi|501540082                  ------------------------------------------------------------
gi|902805715                  ----------------------------------------ES------------------
gi|818437997                  ------------------------------------------------------------
gi|501127440                  -------------------------------------TCKK-------------------
gi|917070316                  --------------------------------------TSRRKEADIIIDEDFSKEA---
gi|521284236                  ------------------------------------------------------------
gi|653103648                  -------------------------------------ECALAKNC---------------
gi|500018103                  -------------------------------------AAR--------------------
gi|752799183                  --------------------------------------------GGTE------------
gi|332179352                  --------------------------------------------GGTE------------
gi|700404864                  ------------------------------------------------------------
gi|516841676                  -------------------------------------GSS--------------------
gi|649575786                  --------------------------------------------G---------------
gi|780897801                  ------------------------------------------------------------
gi|500795649                  --------------------------------------------G---------------
gi|503590819                  -------------------------------------LMAFDGGEGAVVSD-KVELKED-
gi|410597370                  -------------------------------------L--------LQSSPLSTRMKST-
gi|502803116                  ------------------------------------------------------------
gi|908599928                  --------------------------------------SA---DAGNRPDE---RE----
gi|752615567                  ------------------------------------------------------------
gi|530785766                  ------------------------------------------------------------
gi|488456804                  ------------------------------------------------------------
gi|516755841                  --------------------------------------------LS--------------
gi|500208189                  --------------------------------------------L---------------
gi|919589514                  ------------------------------------------------------------
gi|566005248                  -------------------------------------I--------LQSTPHSSSLESSV
gi|242123401                  --------------------------------------SA---DAGNRPDE---RE----
gi|493648951                  ------------------------------------------------------------
gi|495596763                  ------------------------------------------------------------
gi|495880785                  ------------------------------------------------------------
gi|490143607                  ------------------------------------------------------------
gi|543936081                  ------------------------------------------------------------
gi|495848934                  ------------------------------------------------------------
gi|495598998                  ------------------------------------------------------------
gi|653106697                  ------------------------------------------------------------
gi|503672906                  ------------------------------------------------------------
gi|503664056                  ------------------------------------------------------------
gi|491119178                  ------------------------------------------------------------
gi|494803673                  ------------------------------------------------------------
gi|527026513                  ----------------------------------------RPRKGAV-------------
gi|499501263                  ------------------------------------------------------------
gi|527027530                  -------------------------------------VVA--------------------
gi|490709675                  ------------------------------------------------------------
gi|505217720                  ------------------------------------------------------------
gi|502928362                  ------------------------------------------------------------
gi|818273681                  ------------------------------------------------------------
gi|495687395                  --------------------------------------------F---------------
gi|780810791                  ------------------------------------------------------------
gi|837735913                  RTAHDRLTRICFIDYDREMALVAERRNPETGEREIMGVGRLSRQGGSPEEAEYSILISDA
gi|504769598                  ----------------------------------------NQEN----------------
gi|490130053                  -------------------------------------L--------LQSSPLSTRLKST-
gi|495367821                  ------------------------------------------------------------
gi|492948769                  ------------------------------------------------------------
gi|737262076                  ------------------------------------------------------------
gi|653113960                  ------------------------------------------------------------
gi|491112558                  ------------------------------------------------------------
gi|409983173                  --------------------------------------SA--------------------
gi|499884736                  RTAHERLTRICFIDYAREMALVAERRNPATKEREIMGVARLSRPAGLSEEAEFSMLISDK
gi|851138448                  -------------------------------------V--------SELSQ-SARVKSS-
gi|910013568                  ------------------------------------------------------------
gi|506422795                  ------------------------------------------------------------
gi|490165442                  ------------------------------------------------------------
gi|503589277                  ------------------------------------------------------------
gi|506340967                  --------------------------------------SA--------------------
gi|500958700                  ------------------------------------------------------------
gi|494485266                  ------------------------------------------------------------
gi|655011263                  ------------------------------------------------------------
                                                                                          

gi|765347354                  ------------------------------------------------------------
gi|499711189                  ------------------------------------------------------------
gi|921148484                  ------------------------------------------------------------
gi|647121321                  ------------------------------------------------------------
gi|740213068                  ------------------------------------------------------------
gi|503675359                  ------------------------------------------------------------
gi|551231531                  ------------------------------------------------------------
gi|740220359                  ------------------------------------------------------------
gi|655458900                  ------------------------------------------------------------
gi|374853344                  ------------------------------------------------------------
gi|780830623                  ------------------------------------------------------------
gi|500973430                  ------------------------------------------------------------
gi|504217823                  ------------------------------------------------------------
gi|282157902                  ------------------------------------------------------------
gi|499181166                  ------------------------------------------------------------
gi|494421823                  ------------------------------------------------------------
gi|654872300                  ------------------------------------------------------------
gi|851169105                  ------------------------------------------------------------
gi|655462640                  ------------------------------------------------------------
gi|818461638                  ------------------------------------------------------------
gi|502960341                  ------------------------------------------------------------
gi|501640988                  S-----------------------------------------------------------
gi|654862643                  S-----------------------------------------------------------
gi|503325309                  ------------------------------------------------------------
gi|91200872                   ------------------------------------------------------------
gi|653120608                  ------------------------------------------------------------
gi|551228656                  ------------------------------------------------------------
gi|918693247                  ------------------------------------------------------------
gi|764392019                  ------------------------------------------------------------
gi|518006236                  ------------------------------------------------------------
gi|700403736                  ------------------------------------------------------------
gi|501880617                  ------------------------------------------------------------
gi|493986573                  ------------------------------------------------------------
gi|501540082                  ------------------------------------------------------------
gi|902805715                  ------------------------------------------------------------
gi|818437997                  ------------------------------------------------------------
gi|501127440                  ------------------------------------------------------------
gi|917070316                  ------------------------------------------------------------
gi|521284236                  ------------------------------------------------------------
gi|653103648                  ------------------------------------------------------------
gi|500018103                  ------------------------------------------------------------
gi|752799183                  ------------------------------------------------------------
gi|332179352                  ------------------------------------------------------------
gi|700404864                  ------------------------------------------------------------
gi|516841676                  ------------------------------------------------------------
gi|649575786                  ------------------------------------------------------------
gi|780897801                  ------------------------------------------------------------
gi|500795649                  ------------------------------------------------------------
gi|503590819                  ------------------------------------------------------------
gi|410597370                  H-----------------------------------------------------------
gi|502803116                  ------------------------------------------------------------
gi|908599928                  ------------------------------------------------------------
gi|752615567                  ------------------------------------------------------------
gi|530785766                  ------------------------------------------------------------
gi|488456804                  ------------------------------------------------------------
gi|516755841                  ------------------------------------------------------------
gi|500208189                  ------------------------------------------------------------
gi|919589514                  ------------------------------------------------------------
gi|566005248                  N-----------------------------------------------------------
gi|242123401                  ------------------------------------------------------------
gi|493648951                  ------------------------------------------------------------
gi|495596763                  ------------------------------------------------------------
gi|495880785                  ------------------------------------------------------------
gi|490143607                  ------------------------------------------------------------
gi|543936081                  ------------------------------------------------------------
gi|495848934                  ------------------------------------------------------------
gi|495598998                  ------------------------------------------------------------
gi|653106697                  ------------------------------------------------------------
gi|503672906                  ------------------------------------------------------------
gi|503664056                  ------------------------------------------------------------
gi|491119178                  ------------------------------------------------------------
gi|494803673                  ------------------------------------------------------------
gi|527026513                  ------------------------------------------------------------
gi|499501263                  ------------------------------------------------------------
gi|527027530                  ------------------------------------------------------------
gi|490709675                  ------------------------------------------------------------
gi|505217720                  ------------------------------------------------------------
gi|502928362                  ------------------------------------------------------------
gi|818273681                  ------------------------------------------------------------
gi|495687395                  ------------------------------------------------------------
gi|780810791                  ------------------------------------------------------------
gi|837735913                  FQRRGLGTLLLERLLEVGREEGLKKITAEILYDNRAMQGISRKVGFKLRRDTEEGVFKAE
gi|504769598                  ------------------------------------------------------------
gi|490130053                  H-----------------------------------------------------------
gi|495367821                  ------------------------------------------------------------
gi|492948769                  ------------------------------------------------------------
gi|737262076                  ------------------------------------------------------------
gi|653113960                  ------------------------------------------------------------
gi|491112558                  ------------------------------------------------------------
gi|409983173                  ------------------------------------------------------------
gi|499884736                  YQRRGLGTLMLRRLLEVGRAEGIRRVTADILFENRPMQKICRKLGFSLRRDTEDMVMKAE
gi|851138448                  E-----------------------------------------------------------
gi|910013568                  ------------------------------------------------------------
gi|506422795                  ------------------------------------------------------------
gi|490165442                  ------------------------------------------------------------
gi|503589277                  ------------------------------------------------------------
gi|506340967                  ------------------------------------------------------------
gi|500958700                  ------------------------------------------------------------
gi|494485266                  ------------------------------------------------------------
gi|655011263                  ------------------------------------------------------------
                                                                                          

gi|765347354                  --------
gi|499711189                  --------
gi|921148484                  --------
gi|647121321                  --------
gi|740213068                  --------
gi|503675359                  --------
gi|551231531                  --------
gi|740220359                  --------
gi|655458900                  --------
gi|374853344                  --------
gi|780830623                  --------
gi|500973430                  --------
gi|504217823                  --------
gi|282157902                  --------
gi|499181166                  --------
gi|494421823                  --------
gi|654872300                  --------
gi|851169105                  --------
gi|655462640                  --------
gi|818461638                  --------
gi|502960341                  --------
gi|501640988                  --------
gi|654862643                  --------
gi|503325309                  --------
gi|91200872                   --------
gi|653120608                  --------
gi|551228656                  --------
gi|918693247                  --------
gi|764392019                  --------
gi|518006236                  --------
gi|700403736                  --------
gi|501880617                  --------
gi|493986573                  --------
gi|501540082                  --------
gi|902805715                  --------
gi|818437997                  --------
gi|501127440                  --------
gi|917070316                  --------
gi|521284236                  --------
gi|653103648                  --------
gi|500018103                  --------
gi|752799183                  --------
gi|332179352                  --------
gi|700404864                  --------
gi|516841676                  --------
gi|649575786                  --------
gi|780897801                  --------
gi|500795649                  --------
gi|503590819                  --------
gi|410597370                  --------
gi|502803116                  --------
gi|908599928                  --------
gi|752615567                  --------
gi|530785766                  --------
gi|488456804                  --------
gi|516755841                  --------
gi|500208189                  --------
gi|919589514                  --------
gi|566005248                  --------
gi|242123401                  --------
gi|493648951                  --------
gi|495596763                  --------
gi|495880785                  --------
gi|490143607                  --------
gi|543936081                  --------
gi|495848934                  --------
gi|495598998                  --------
gi|653106697                  --------
gi|503672906                  --------
gi|503664056                  --------
gi|491119178                  --------
gi|494803673                  --------
gi|527026513                  --------
gi|499501263                  --------
gi|527027530                  --------
gi|490709675                  --------
gi|505217720                  --------
gi|502928362                  --------
gi|818273681                  --------
gi|495687395                  --------
gi|780810791                  --------
gi|837735913                  LDLLQPAA
gi|504769598                  --------
gi|490130053                  --------
gi|495367821                  --------
gi|492948769                  --------
gi|737262076                  --------
gi|653113960                  --------
gi|491112558                  --------
gi|409983173                  --------
gi|499884736                  LDLLQPVS
gi|851138448                  --------
gi|910013568                  --------
gi|506422795                  --------
gi|490165442                  --------
gi|503589277                  --------
gi|506340967                  --------
gi|500958700                  --------
gi|494485266                  --------
gi|655011263                  --------
                                      
